# Supplementary material for: Lipid analysis of CO2-rich subsurface aquifers suggests an autotrophy-based deep biosphere with lysolipids enriched in CPR bacteria
Source: ISME J. 2020 Mar 13;14(6):1547–60. doi: 10.1038/s41396-020-0624-4 (PMC7242380; doi:10.1038/s41396-020-0624-4)
Supplement: Supplementary file 2 — Table S4 [file 41396_2020_624_MOESM2_ESM.xlsx]

## Sheet: Sampling
Sample	Sample type	Filter type	Date and time of collection	Volume filtered	Eruption cycle
				L	%
CG29	Lipid sample	0.1 µm MEMTREX-HFE	2015-05-29-19:30	378.5	10
CG03	Lipid sample	0.1 µm MEMTREX-HFE	2015-05-25-7:30	113.6	19
CG05	Lipid sample	0.1 µm MEMTREX-HFE	2015-05-25-16:30	302.8	26
CG07	Lipid sample	0.1 µm MEMTREX-HFE	2015-05-26-00:30	299	32
CG09	Lipid sample	0.1 µm MEMTREX-HFE	2015-05-26-09:00	321.8	39
CG11	Lipid sample	0.1 µm MEMTREX-HFE	2015-05-26-17:00	331.1	48
CG13	Lipid sample	0.1 µm MEMTREX-HFE	2015-05-27-03:00	388	55
CG15	Lipid sample	0.1 µm MEMTREX-HFE	2015-05-27-11:00	357.7	62
CG17	Lipid sample	0.1 µm MEMTREX-HFE	2015-05-27-18:51	359.6	68
CG19	Lipid sample	0.1 µm MEMTREX-HFE	2015-05-28-02:21	314.2	74
CG21	Lipid sample	0.1 µm MEMTREX-HFE	2015-05-28-10:00	265	84
CG23	Lipid sample	0.1 µm MEMTREX-HFE	2015-05-28-20:49	359.6	91
CG25	Lipid sample	0.1 µm MEMTREX-HFE	2015-05-29-04:53	340.7	96
CG24	Lipid sample	0.1 µm MEMTREX-HFE with 0.2 µm MEMTREX-HFE pre-filter	2015-05-29-7:36	113.6	107

## Sheet: Lipid identification FigS3,S4
	Molecular ion [M+H]+				Diagnostic fragment ion [M+H]+				Diagnostic fragment ion [M+H]+
Compound	Observed mass	Predicted mass	Error (ppm)	Formula	Observed mass	Predicted mass	Error (ppm)	Formula	Observed mass	Predicted mass	Error (ppm)	Formula
Lyso-DGTS-C22:6	546.377	546.379	3.7	C32H52NO6	236.149	236.149	-1.1	C10H22NO5	-	-	-	-
Lyso-DGTA-C22:6	546.379	546.379	0	C32H52NO6	236.15	236.149	-2.8	C10H22NO5	-	-	-	-
Lyso-DGCC-C22:6	562.372	562.374	3.8	C32H52NO7	104.107	104.107	1.8	C5H14NO	178.108	178.107	-2.9	C7H16NO4
1G-1pentose-AR	964.807	964.815	8.6	C55H112O12	653.681	653.681	-0.9	C43H89O3	373.366	373.368	4.9	C23H49O3

## Sheet: Core lipid concentrations
Sample	Phytane	Fatty acid C16:1ω7	Fatty acid C16:0	Fatty acid C18:2	Fatty acid C18:1ω9	Fatty acid C18:1ω7	Fatty acid C18:0	Sum Fatty acids
	ng L-1	ng L-1	ng L-1	ng L-1	ng L-1	ng L-1	ng L-1	ng L-1
CG29	0.9	66.8	23.5	1.2	2.5	3.2	10.9	108.2
CG03	5.2	638.8	476.2	20.1	36.3	141.2	197.1	1509.6
CG05	2.8	181	275.1	13.2	33.2	44.4	151.4	698.3
CG07	6.1	576.4	333.5	15.9	25.4	125.2	78.2	1154.6
CG09	2.6	229.6	208.6	6.1	12.4	54.2	54.8	565.6
CG11	3.6	57.8	181	7.1	21.9	9.7	123.6	401.2
CG13	4.1	71.1	125	2.7	6.6	18.7	78.5	302.7
CG15	11.1	107.4	117.5	5.5	10.7	19.5	45.6	306.2
CG17	3.1	100.3	128.6	5.4	8.6	28.9	33.9	305.7
CG19	3.5	209.5	161.3	9.2	6.5	32	70	488.5
CG21	3.7	187.6	154.4	7.2	10.8	21.1	81	462
CG23	0.9	64.6	72.7	1.7	4.2	11	39.9	194
CG25	0.9	72.4	72	1.4	3	8.6	38.7	196.2
CG24	4.6	270.6	155.2	3.1	9.8	20.1	144.8	603.5

## Sheet: Core lipid and DIC d13C
	DIC	Fatty acid C16:1ω7	Fatty acid C16:0	Fatty acid C18:1ω7	Fatty acid C18:0	Phytane
Sample	δ13C	δ13C	δ13C	δ13C	δ13C	δ13C
CG29	5.19	-27.6	-27.9		-28
CG03	4.58	-32.8	-30.9	-33	-27.6	-41.9
CG05	3.58	-32.8	-29.3	-31.9	-27.6	-45.2
CG07	4.15	-34	-31.9	-33.1	-26.5	-47
CG09	4.9	-33.8	-32	-32.9		-43.3
CG11	4.15	-30.1	-29.2		-27	-47.5
CG13	7.96	-30.5	-30		-27.3	-45.9
CG15	7.92	-30	-28.7	-30.1	-26.6	-45.8
CG17	4.06	-31	-27.1	-28.9	-27.5	-45.6
CG19	4.29	-28.7	-26.1		-28	-45.1
CG21	7.04	-27.1	-26.1		-28.1	-43.3
CG23	7.04	-24.6	-24.2		-27.7
CG25	7.84	-19.7	-22.2	-19.8	-26.7	-36.7
CG24	5.48	-26.5	-26		-27.2	-32.8

## Sheet: IPLs sample CG17
CG17
Compound	Class	Headgroup-type	Headgroup	Unsaturations	Chain-length	Archaeal/Bacterial	Concentration (ng L-1)	Fractional abundance (%)
1G-AR	Diether	Glycolipid	1G	0	NA	Archaeal	0.865	0.052
1G-1pentose-AR	Diether	Glycolipid	1G-1pentose	0	NA	Archaeal	1.862	0.111
2G-1uns-AR	Diether	Glycolipid	2G	1	NA	Archaeal	0.26	0.016
2G-1uns-ext-AR	Diether	Glycolipid	2G	1	NA	Archaeal	1.04	0.062
2G-AR	Diether	Glycolipid	2G	0	NA	Archaeal	76.261	4.554
2G-ext-AR	Diether	Glycolipid	2G	0	NA	Archaeal	1.733	0.104
3G-1uns-ext-AR	Diether	Glycolipid	3G	1	NA	Archaeal	0.305	0.018
3G-AR	Diether	Glycolipid	3G	0	NA	Archaeal	11.37	0.679
3G-ext-AR	Diether	Glycolipid	3G	0	NA	Archaeal	0.344	0.021
AEG C36:1-2G	Monoether-Monoester	Glycolipid	2G	1	36	Bacterial	0.28	0.017
AEG C36:2-2G	Monoether-Monoester	Glycolipid	2G	2	36	Bacterial	1.144	0.068
AEG C36:3-2G	Monoether-Monoester	Glycolipid	2G	3	36	Bacterial	1.801	0.108
AEG C36:4-2G	Monoether-Monoester	Glycolipid	2G	4	36	Bacterial	0.209	0.012
C30:1-2G	Diester	Glycolipid	2G	1	30	Bacterial	5.844	0.349
C30:2-2G	Diester	Glycolipid	2G	2	30	Bacterial	4.801	0.287
C32:1-2G	Diester	Glycolipid	2G	1	32	Bacterial	14.991	0.895
C32:2-2G	Diester	Glycolipid	2G	2	32	Bacterial	18.544	1.107
C32:3-2G	Diester	Glycolipid	2G	3	32	Bacterial	4.253	0.254
C34:2-2G	Diester	Glycolipid	2G	2	34	Bacterial	1.055	0.063
C34:3-2G	Diester	Glycolipid	2G	3	34	Bacterial	0.893	0.053
C34:4-2G	Diester	Glycolipid	2G	4	34	Bacterial	1.797	0.107
C34:5-2G	Diester	Glycolipid	2G	5	34	Bacterial	1.961	0.117
C34:6-2G	Diester	Glycolipid	2G	6	34	Bacterial	1.052	0.063
C34:7-2G	Diester	Glycolipid	2G	7	34	Bacterial	0.297	0.018
C36:3-2G	Diester	Glycolipid	2G	3	36	Bacterial	0.091	0.005
C36:4-2G	Diester	Glycolipid	2G	4	36	Bacterial	2.17	0.13
C36:5-2G	Diester	Glycolipid	2G	5	36	Bacterial	22.652	1.353
C36:6-2G	Diester	Glycolipid	2G	6	36	Bacterial	55.138	3.293
C36:7-2G	Diester	Glycolipid	2G	7	36	Bacterial	63.585	3.797
C36:8-2G	Diester	Glycolipid	2G	8	36	Bacterial	3.926	0.234
C36:9-2G	Diester	Glycolipid	2G	9	36	Bacterial	2.898	0.173
C38:7-2G	Diester	Glycolipid	2G	7	38	Bacterial	1.202	0.072
C38:8-2G	Diester	Glycolipid	2G	8	38	Bacterial	3.646	0.218
C38:9-2G	Diester	Glycolipid	2G	9	38	Bacterial	1.89	0.113
C30:0-DGCC	Diester	Aminolipid	DGCC	0	30	Bacterial	1.056	0.063
C30:1-DGCC	Diester	Aminolipid	DGCC	1	30	Bacterial	1.481	0.088
C30:2-DGCC	Diester	Aminolipid	DGCC	2	30	Bacterial	0.646	0.039
C32:1-DGCC	Diester	Aminolipid	DGCC	1	32	Bacterial	3.107	0.186
C32:2-DGCC	Diester	Aminolipid	DGCC	2	32	Bacterial	2.299	0.137
C32:3-DGCC	Diester	Aminolipid	DGCC	3	32	Bacterial	1.726	0.103
C32:4-DGCC	Diester	Aminolipid	DGCC	4	32	Bacterial	1.694	0.101
C34:4-DGCC	Diester	Aminolipid	DGCC	4	34	Bacterial	2.797	0.167
C34:5-DGCC	Diester	Aminolipid	DGCC	5	34	Bacterial	3.909	0.233
C34:6-DGCC	Diester	Aminolipid	DGCC	6	34	Bacterial	0.858	0.051
C36:5-DGCC	Diester	Aminolipid	DGCC	5	36	Bacterial	5.076	0.303
C36:6-DGCC	Diester	Aminolipid	DGCC	6	36	Bacterial	6.409	0.383
C36:7-DGCC	Diester	Aminolipid	DGCC	7	36	Bacterial	1.338	0.08
C38:6-DGCC	Diester	Aminolipid	DGCC	6	38	Bacterial	3.636	0.217
C38:7-DGCC	Diester	Aminolipid	DGCC	7	38	Bacterial	7.381	0.441
C38:8-DGCC	Diester	Aminolipid	DGCC	8	38	Bacterial	2.655	0.159
C38:9-DGCC	Diester	Aminolipid	DGCC	9	38	Bacterial	2.605	0.156
C40:10-DGCC	Diester	Aminolipid	DGCC	10	40	Bacterial	3.028	0.181
C40:9-DGCC	Diester	Aminolipid	DGCC	9	40	Bacterial	2.591	0.155
C42:11-DGCC	Diester	Aminolipid	DGCC	11	42	Bacterial	4.395	0.262
C44:11-DGCC	Diester	Aminolipid	DGCC	11	44	Bacterial	0.09	0.005
C44:12-DGCC	Diester	Aminolipid	DGCC	12	44	Bacterial	0.441	0.026
lyso C16:0-DGCC	Diester	Aminolipid	DGCC	0	16	Bacterial	0.54	0.032
lyso C16:1-DGCC	Diester	Aminolipid	DGCC	1	16	Bacterial	0.567	0.034
lyso C16:2-DGCC	Diester	Aminolipid	DGCC	2	16	Bacterial	0.142	0.008
lyso C18:0-DGCC	Diester	Aminolipid	DGCC	0	18	Bacterial	0.032	0.002
lyso C18:1-DGCC	Diester	Aminolipid	DGCC	1	18	Bacterial	0.283	0.017
lyso C18:2-DGCC	Diester	Aminolipid	DGCC	2	18	Bacterial	0.178	0.011
lyso C18:3-DGCC	Diester	Aminolipid	DGCC	3	18	Bacterial	0.336	0.02
lyso C18:4-DGCC	Diester	Aminolipid	DGCC	4	18	Bacterial	0.785	0.047
lyso C20:4-DGCC	Diester	Aminolipid	DGCC	4	20	Bacterial	1.585	0.095
lyso C20:5-DGCC	Diester	Aminolipid	DGCC	5	20	Bacterial	1.839	0.11
lyso C21:5-DGCC	Diester	Aminolipid	DGCC	5	21	Bacterial	0.638	0.038
lyso C22:6-DGCC	Diester	Aminolipid	DGCC	6	22	Bacterial	4.708	0.281
lyso C23:5-DGCC	Diester	Aminolipid	DGCC	5	23	Bacterial	0.033	0.002
C30:1-DGTA	Diester	Aminolipid	DGTA	1	30	Bacterial	4.393	0.262
C32:1-DGTA	Diester	Aminolipid	DGTA	1	32	Bacterial	3.056	0.183
C32:2-DGTA	Diester	Aminolipid	DGTA	2	32	Bacterial	3.607	0.215
C32:3-DGTA	Diester	Aminolipid	DGTA	3	32	Bacterial	2.95	0.176
C32:4-DGTA	Diester	Aminolipid	DGTA	4	32	Bacterial	3.553	0.212
C32:5-DGTA	Diester	Aminolipid	DGTA	5	32	Bacterial	0.525	0.031
C34:1-DGTA	Diester	Aminolipid	DGTA	1	34	Bacterial	2.03	0.121
C34:2-DGTA	Diester	Aminolipid	DGTA	2	34	Bacterial	1.399	0.084
C34:3-DGTA	Diester	Aminolipid	DGTA	3	34	Bacterial	1.399	0.084
C34:4-DGTA	Diester	Aminolipid	DGTA	4	34	Bacterial	3.173	0.189
C34:5-DGTA	Diester	Aminolipid	DGTA	5	34	Bacterial	6.296	0.376
C34:6-DGTA	Diester	Aminolipid	DGTA	6	34	Bacterial	0.777	0.046
C36:2-DGTA	Diester	Aminolipid	DGTA	2	36	Bacterial	4.745	0.283
C36:5-DGTA	Diester	Aminolipid	DGTA	5	36	Bacterial	3.844	0.23
C36:6-DGTA	Diester	Aminolipid	DGTA	6	36	Bacterial	9.49	0.567
C36:7-DGTA	Diester	Aminolipid	DGTA	7	36	Bacterial	2.304	0.138
C36:8-DGTA	Diester	Aminolipid	DGTA	8	36	Bacterial	1.284	0.077
C37:2-DGTA	Diester	Aminolipid	DGTA	2	37	Bacterial	0.371	0.022
C38:6-DGTA	Diester	Aminolipid	DGTA	6	38	Bacterial	3.495	0.209
C40:10-DGTA	Diester	Aminolipid	DGTA	10	40	Bacterial	10.54	0.629
C42:11-DGTA	Diester	Aminolipid	DGTA	11	42	Bacterial	19.543	1.167
C44:12-DGTA	Diester	Aminolipid	DGTA	12	44	Bacterial	1.542	0.092
C47:15-DGTA	Diester	Aminolipid	DGTA	15	47	Bacterial	1.885	0.113
lyso C16:0-DGTA	Diester	Aminolipid	DGTA	0	16	Bacterial	0.357	0.021
lyso C16:1-DGTA	Diester	Aminolipid	DGTA	1	16	Bacterial	2.603	0.155
lyso C16:2-DGTA	Diester	Aminolipid	DGTA	2	16	Bacterial	0.925	0.055
lyso C16:3-DGTA	Diester	Aminolipid	DGTA	3	16	Bacterial	0.24	0.014
lyso C16:4-DGTA	Diester	Aminolipid	DGTA	4	16	Bacterial	0.071	0.004
lyso C18:0-DGTA	Diester	Aminolipid	DGTA	0	18	Bacterial	0.375	0.022
lyso C18:2-DGTA	Diester	Aminolipid	DGTA	2	18	Bacterial	0.499	0.03
lyso C18:3-DGTA	Diester	Aminolipid	DGTA	3	18	Bacterial	1.407	0.084
lyso C18:4-DGTA	Diester	Aminolipid	DGTA	4	18	Bacterial	3.774	0.225
lyso C18:5-DGTA	Diester	Aminolipid	DGTA	5	18	Bacterial	0.116	0.007
lyso C20:4-DGTA	Diester	Aminolipid	DGTA	4	20	Bacterial	1.001	0.06
lyso C20:5-DGTA	Diester	Aminolipid	DGTA	5	20	Bacterial	8.255	0.493
lyso C20:6-DGTA	Diester	Aminolipid	DGTA	6	20	Bacterial	0.091	0.005
lyso C21:4-DGTA	Diester	Aminolipid	DGTA	4	21	Bacterial	0.208	0.012
lyso C21:5-DGTA	Diester	Aminolipid	DGTA	5	21	Bacterial	2.095	0.125
lyso C21:6-DGTA	Diester	Aminolipid	DGTA	6	21	Bacterial	0.043	0.003
lyso C22:6-DGTA	Diester	Aminolipid	DGTA	6	22	Bacterial	20.54	1.227
C30:1-DGTS	Diester	Aminolipid	DGTS	1	30	Bacterial	0.283	0.017
C30:2-DGTS	Diester	Aminolipid	DGTS	2	30	Bacterial	0.08	0.005
C31:1-DGTS	Diester	Aminolipid	DGTS	1	31	Bacterial	0.399	0.024
C31:2-DGTS	Diester	Aminolipid	DGTS	2	31	Bacterial	0.134	0.008
C32:1-DGTS	Diester	Aminolipid	DGTS	1	32	Bacterial	0.877	0.052
C32:2-DGTS	Diester	Aminolipid	DGTS	2	32	Bacterial	0.496	0.03
C32:3-DGTS	Diester	Aminolipid	DGTS	3	32	Bacterial	0.101	0.006
C32:4-DGTS	Diester	Aminolipid	DGTS	4	32	Bacterial	0.029	0.002
C33:1-DGTS	Diester	Aminolipid	DGTS	1	33	Bacterial	0.375	0.022
C33:2-DGTS	Diester	Aminolipid	DGTS	2	33	Bacterial	0.257	0.015
C33:3-DGTS	Diester	Aminolipid	DGTS	3	33	Bacterial	0.074	0.004
C33:4-DGTS	Diester	Aminolipid	DGTS	4	33	Bacterial	0.036	0.002
C34:1-DGTS	Diester	Aminolipid	DGTS	1	34	Bacterial	1.095	0.065
C34:2-DGTS	Diester	Aminolipid	DGTS	2	34	Bacterial	0.648	0.039
C34:3-DGTS	Diester	Aminolipid	DGTS	3	34	Bacterial	0.243	0.015
C34:4-DGTS	Diester	Aminolipid	DGTS	4	34	Bacterial	0.112	0.007
C36:2-DGTS	Diester	Aminolipid	DGTS	2	36	Bacterial	7.377	0.44
C36:3-DGTS	Diester	Aminolipid	DGTS	3	36	Bacterial	0.192	0.011
C36:4-DGTS	Diester	Aminolipid	DGTS	4	36	Bacterial	0.158	0.009
C36:5-DGTS	Diester	Aminolipid	DGTS	5	36	Bacterial	0.239	0.014
C36:6-DGTS	Diester	Aminolipid	DGTS	6	36	Bacterial	0.099	0.006
lyso C16:0-DGTS	Diester	Aminolipid	DGTS	0	16	Bacterial	0.022	0.001
lyso C16:1-DGTS	Diester	Aminolipid	DGTS	1	16	Bacterial	0.236	0.014
lyso C16:2-DGTS	Diester	Aminolipid	DGTS	2	16	Bacterial	0.079	0.005
lyso C16:3-DGTS	Diester	Aminolipid	DGTS	3	16	Bacterial	0.022	0.001
lyso C16:4-DGTS	Diester	Aminolipid	DGTS	4	16	Bacterial	0.007	0
lyso C18:1-DGTS	Diester	Aminolipid	DGTS	1	18	Bacterial	0.06	0.004
lyso C18:2-DGTS	Diester	Aminolipid	DGTS	2	18	Bacterial	0.051	0.003
lyso C18:3-DGTS	Diester	Aminolipid	DGTS	3	18	Bacterial	0.177	0.011
lyso C18:3-DGTS	Diester	Aminolipid	DGTS	3	18	Bacterial	0.202	0.012
lyso C18:4-DGTS	Diester	Aminolipid	DGTS	4	18	Bacterial	0.354	0.021
lyso C18:4-DGTS	Diester	Aminolipid	DGTS	4	18	Bacterial	0.314	0.019
lyso C18:5-DGTS	Diester	Aminolipid	DGTS	5	18	Bacterial	0.019	0.001
lyso C20:4-DGTS	Diester	Aminolipid	DGTS	4	20	Bacterial	0.141	0.008
lyso C20:5-DGTS	Diester	Aminolipid	DGTS	5	20	Bacterial	1.36	0.081
lyso C20:6-DGTS	Diester	Aminolipid	DGTS	6	20	Bacterial	0.011	0.001
lyso C21:4-DGTS	Diester	Aminolipid	DGTS	4	21	Bacterial	0.038	0.002
lyso C21:5-DGTS	Diester	Aminolipid	DGTS	5	21	Bacterial	0.458	0.027
lyso C21:6-DGTS	Diester	Aminolipid	DGTS	6	21	Bacterial	0.005	0
lyso C22:6-DGTS	Diester	Aminolipid	DGTS	6	22	Bacterial	3.992	0.238
C58:0-DPG	Diester	Phospholipid	DPG	0	58	Bacterial	0.211	0.013
C58:1-DPG	Diester	Phospholipid	DPG	1	58	Bacterial	0.19	0.011
C58:2-DPG	Diester	Phospholipid	DPG	2	58	Bacterial	0.156	0.009
C59:0-DPG	Diester	Phospholipid	DPG	0	59	Bacterial	0.358	0.021
C59:1-DPG	Diester	Phospholipid	DPG	1	59	Bacterial	0.209	0.012
C60:0-DPG	Diester	Phospholipid	DPG	0	60	Bacterial	0.918	0.055
C60:1-DPG	Diester	Phospholipid	DPG	1	60	Bacterial	0.847	0.051
C60:2-DPG	Diester	Phospholipid	DPG	2	60	Bacterial	1.473	0.088
C60:3-DPG	Diester	Phospholipid	DPG	3	60	Bacterial	0.272	0.016
C61:0-DPG	Diester	Phospholipid	DPG	0	61	Bacterial	0.711	0.042
C61:1-DPG	Diester	Phospholipid	DPG	1	61	Bacterial	0.484	0.029
C61:2-DPG	Diester	Phospholipid	DPG	2	61	Bacterial	0.532	0.032
C61:3-DPG	Diester	Phospholipid	DPG	3	61	Bacterial	0.142	0.008
C62:1-DPG	Diester	Phospholipid	DPG	1	62	Bacterial	0.729	0.044
C62:2-DPG	Diester	Phospholipid	DPG	2	62	Bacterial	0.922	0.055
C62:3-DPG	Diester	Phospholipid	DPG	3	62	Bacterial	0.604	0.036
C62:4-DPG	Diester	Phospholipid	DPG	4	62	Bacterial	0.133	0.008
C63:0-DPG	Diester	Phospholipid	DPG	0	63	Bacterial	0.405	0.024
C63:1-DPG	Diester	Phospholipid	DPG	1	63	Bacterial	0.514	0.031
C63:2-DPG	Diester	Phospholipid	DPG	2	63	Bacterial	0.726	0.043
C63:3-DPG	Diester	Phospholipid	DPG	3	63	Bacterial	0.498	0.03
C63:4-DPG	Diester	Phospholipid	DPG	4	63	Bacterial	0.251	0.015
C64:1-DPG	Diester	Phospholipid	DPG	1	64	Bacterial	0.654	0.039
C64:2-DPG	Diester	Phospholipid	DPG	2	64	Bacterial	3.693	0.221
C64:3-DPG	Diester	Phospholipid	DPG	3	64	Bacterial	3.823	0.228
C64:4-DPG	Diester	Phospholipid	DPG	4	64	Bacterial	1.531	0.091
C65:1-DPG	Diester	Phospholipid	DPG	1	65	Bacterial	0.478	0.029
C65:2-DPG	Diester	Phospholipid	DPG	2	65	Bacterial	0.703	0.042
C65:3-DPG	Diester	Phospholipid	DPG	3	65	Bacterial	0.457	0.027
C65:4-DPG	Diester	Phospholipid	DPG	4	65	Bacterial	0.222	0.013
C66:2-DPG	Diester	Phospholipid	DPG	2	66	Bacterial	0.577	0.034
C66:3-DPG	Diester	Phospholipid	DPG	3	66	Bacterial	1.825	0.109
C66:4-DPG	Diester	Phospholipid	DPG	4	66	Bacterial	1.026	0.061
C68:3-DPG	Diester	Phospholipid	DPG	3	68	Bacterial	0.488	0.029
C68:4-DPG	Diester	Phospholipid	DPG	4	68	Bacterial	0.948	0.057
C70:3-DPG	Diester	Phospholipid	DPG	3	70	Bacterial	0.276	0.016
C70:4-DPG	Diester	Phospholipid	DPG	4	70	Bacterial	0.352	0.021
C72:3-DPG	Diester	Phospholipid	DPG	3	72	Bacterial	0.159	0.01
C72:4-DPG	Diester	Phospholipid	DPG	4	72	Bacterial	0.466	0.028
C25:0-OL	Diester	Aminolipid	OL	0	25	Bacterial	0.12	0.007
C26:0-OL	Diester	Aminolipid	OL	0	26	Bacterial	0.691	0.041
C26:1-OL	Diester	Aminolipid	OL	1	26	Bacterial	0.024	0.001
C27:0-OL	Diester	Aminolipid	OL	0	27	Bacterial	0.884	0.053
C27:1-OL	Diester	Aminolipid	OL	1	27	Bacterial	0.053	0.003
C28:0-OL	Diester	Aminolipid	OL	0	28	Bacterial	1.517	0.091
C28:1-OL	Diester	Aminolipid	OL	1	28	Bacterial	0.284	0.017
C29:0-OL	Diester	Aminolipid	OL	0	29	Bacterial	0.132	0.008
C29:1-OL	Diester	Aminolipid	OL	1	29	Bacterial	0.08	0.005
C30:0-OL	Diester	Aminolipid	OL	0	30	Bacterial	0.096	0.006
C30:1-OL	Diester	Aminolipid	OL	1	30	Bacterial	0.715	0.043
C30:2-OL	Diester	Aminolipid	OL	2	30	Bacterial	0.176	0.011
C32:2-OL	Diester	Aminolipid	OL	2	32	Bacterial	0.74	0.044
C34:2-OL	Diester	Aminolipid	OL	2	34	Bacterial	0.838	0.05
C32:1-PC	Diester	Phospholipid	PC	1	32	Bacterial	1.927	0.115
C32:2-PC	Diester	Phospholipid	PC	2	32	Bacterial	2.359	0.141
C34:1-PC	Diester	Phospholipid	PC	1	34	Bacterial	1.748	0.104
C34:2-PC	Diester	Phospholipid	PC	2	34	Bacterial	2.786	0.166
C36:2-PC	Diester	Phospholipid	PC	2	36	Bacterial	8.853	0.529
C36:3-PC	Diester	Phospholipid	PC	3	36	Bacterial	1.021	0.061
C36:4-PC	Diester	Phospholipid	PC	4	36	Bacterial	0.926	0.055
C36:6-PC	Diester	Phospholipid	PC	6	36	Bacterial	2.457	0.147
C37:2-PC	Diester	Phospholipid	PC	2	37	Bacterial	2.241	0.134
C38:6-PC	Diester	Phospholipid	PC	6	38	Bacterial	1.201	0.072
C38:7-PC	Diester	Phospholipid	PC	7	38	Bacterial	1.305	0.078
C40:10-PC	Diester	Phospholipid	PC	10	40	Bacterial	2.03	0.121
C42:11-PC	Diester	Phospholipid	PC	11	42	Bacterial	2.11	0.126
C27:0-PE	Diester	Phospholipid	PE	0	27	Bacterial	1.631	0.097
C28:0-PE	Diester	Phospholipid	PE	0	28	Bacterial	12.69	0.758
C28:1-PE	Diester	Phospholipid	PE	1	28	Bacterial	5.415	0.323
C29:0-PE	Diester	Phospholipid	PE	0	29	Bacterial	2.913	0.174
C30:1-PE	Diester	Phospholipid	PE	1	30	Bacterial	101.606	6.067
C30:2-PE	Diester	Phospholipid	PE	2	30	Bacterial	4.022	0.24
C31:1-PE	Diester	Phospholipid	PE	1	31	Bacterial	5.46	0.326
C32:1-PE	Diester	Phospholipid	PE	1	32	Bacterial	137.933	8.237
C32:2-PE	Diester	Phospholipid	PE	2	32	Bacterial	60.706	3.625
C32:4-PE	Diester	Phospholipid	PE	4	32	Bacterial	1.87	0.112
C32:5-PE	Diester	Phospholipid	PE	5	32	Bacterial	1.488	0.089
C33:1-PE	Diester	Phospholipid	PE	1	33	Bacterial	5.392	0.322
C33:2-PE	Diester	Phospholipid	PE	2	33	Bacterial	3.551	0.212
C34:2-PE	Diester	Phospholipid	PE	2	34	Bacterial	81.062	4.841
C34:3-PE	Diester	Phospholipid	PE	3	34	Bacterial	10.82	0.646
C34:4-PE	Diester	Phospholipid	PE	4	34	Bacterial	6.884	0.411
C36:2-PE	Diester	Phospholipid	PE	2	36	Bacterial	4.868	0.291
C36:3-PE	Diester	Phospholipid	PE	3	36	Bacterial	3.746	0.224
C36:4-PE	Diester	Phospholipid	PE	4	36	Bacterial	3.001	0.179
C30:0-PG	Diester	Phospholipid	PG	0	30	Bacterial	10.175	0.608
C30:1-PG	Diester	Phospholipid	PG	1	30	Bacterial	15.137	0.904
C32:1-PG	Diester	Phospholipid	PG	1	32	Bacterial	70.677	4.22
C32:2-PG	Diester	Phospholipid	PG	2	32	Bacterial	36.055	2.153
C34:2-PG	Diester	Phospholipid	PG	2	34	Bacterial	215.186	12.85
C34:3-PG	Diester	Phospholipid	PG	3	34	Bacterial	38.271	2.285
C36:2-PG	Diester	Phospholipid	PG	2	36	Bacterial	68.302	4.079
C36:3-PG	Diester	Phospholipid	PG	3	36	Bacterial	30.466	1.819
C36:4-PG	Diester	Phospholipid	PG	4	36	Bacterial	42.905	2.562
C36:5-PG	Diester	Phospholipid	PG	5	36	Bacterial	65.367	3.903
C36:6-PG	Diester	Phospholipid	PG	6	36	Bacterial	23.093	1.379

## Sheet: IPLs sample CG19
CG19
Compound	Class	Headgroup-type	Headgroup	Unsaturations	Chain-length	Archaeal/Bacterial	Concentration (ng L-1)	Fractional abundance (%)
1G-AR	Diether	Glycolipid	1G	0	NA	Archaeal	1.891	0.046
1G-1pentose-AR	Diether	Glycolipid	1G-1pentose	0	NA	Archaeal	2.404	0.058
2G-1uns-ext-AR	Diether	Glycolipid	2G	1	NA	Archaeal	1.489	0.036
2G-AR	Diether	Glycolipid	2G	0	NA	Archaeal	90.896	2.197
2G-ext-AR	Diether	Glycolipid	2G	0	NA	Archaeal	1.879	0.045
3G-1uns-ext-AR	Diether	Glycolipid	3G	1	NA	Archaeal	1.339	0.032
3G-AR	Diether	Glycolipid	3G	0	NA	Archaeal	38.146	0.922
3G-ext-AR	Diether	Glycolipid	3G	0	NA	Archaeal	1.511	0.037
AEG C36:1-2G	Monoether-Monoester	Glycolipid	2G	1	36	Bacterial	0.149	0.004
AEG C36:2-2G	Monoether-Monoester	Glycolipid	2G	2	36	Bacterial	0.417	0.01
AEG C36:3-2G	Monoether-Monoester	Glycolipid	2G	3	36	Bacterial	0.867	0.021
C30:1-2G	Diester	Glycolipid	2G	1	30	Bacterial	4.933	0.119
C30:2-2G	Diester	Glycolipid	2G	2	30	Bacterial	3.53	0.085
C32:1-2G	Diester	Glycolipid	2G	1	32	Bacterial	23.215	0.561
C32:2-2G	Diester	Glycolipid	2G	2	32	Bacterial	31.421	0.759
C32:3-2G	Diester	Glycolipid	2G	3	32	Bacterial	8.536	0.206
C32:4-2G	Diester	Glycolipid	2G	4	32	Bacterial	1.837	0.044
C34:3-2G	Diester	Glycolipid	2G	3	34	Bacterial	1.302	0.031
C34:4-2G	Diester	Glycolipid	2G	4	34	Bacterial	2.21	0.053
C34:5-2G	Diester	Glycolipid	2G	5	34	Bacterial	2.9	0.07
C34:6-2G	Diester	Glycolipid	2G	6	34	Bacterial	1.855	0.045
C34:7-2G	Diester	Glycolipid	2G	7	34	Bacterial	0.476	0.012
C36:4-2G	Diester	Glycolipid	2G	4	36	Bacterial	3.294	0.08
C36:5-2G	Diester	Glycolipid	2G	5	36	Bacterial	27.367	0.662
C36:6-2G	Diester	Glycolipid	2G	6	36	Bacterial	68.973	1.667
C36:7-2G	Diester	Glycolipid	2G	7	36	Bacterial	96.733	2.338
C36:8-2G	Diester	Glycolipid	2G	8	36	Bacterial	7.119	0.172
C36:9-2G	Diester	Glycolipid	2G	9	36	Bacterial	5.531	0.134
C38:7-2G	Diester	Glycolipid	2G	7	38	Bacterial	1.612	0.039
C38:8-2G	Diester	Glycolipid	2G	8	38	Bacterial	11.972	0.289
C38:9-2G	Diester	Glycolipid	2G	9	38	Bacterial	3.371	0.081
C30:0-DGCC	Diester	Aminolipid	DGCC	0	30	Bacterial	2.302	0.056
C30:1-DGCC	Diester	Aminolipid	DGCC	1	30	Bacterial	5.036	0.122
C30:2-DGCC	Diester	Aminolipid	DGCC	2	30	Bacterial	1.698	0.041
C32:1-DGCC	Diester	Aminolipid	DGCC	1	32	Bacterial	9.602	0.232
C32:2-DGCC	Diester	Aminolipid	DGCC	2	32	Bacterial	9.628	0.233
C32:3-DGCC	Diester	Aminolipid	DGCC	3	32	Bacterial	6.057	0.146
C32:4-DGCC	Diester	Aminolipid	DGCC	4	32	Bacterial	3.229	0.078
C34:1-DGCC	Diester	Aminolipid	DGCC	1	34	Bacterial	1.88	0.045
C34:2-DGCC	Diester	Aminolipid	DGCC	2	34	Bacterial	3.186	0.077
C34:4-DGCC	Diester	Aminolipid	DGCC	4	34	Bacterial	7.626	0.184
C34:5-DGCC	Diester	Aminolipid	DGCC	5	34	Bacterial	10.644	0.257
C36:5-DGCC	Diester	Aminolipid	DGCC	5	36	Bacterial	18.482	0.447
C36:6-DGCC	Diester	Aminolipid	DGCC	6	36	Bacterial	26.056	0.63
C36:7-DGCC	Diester	Aminolipid	DGCC	7	36	Bacterial	5.416	0.131
C38:6-DGCC	Diester	Aminolipid	DGCC	6	38	Bacterial	11.87	0.287
C38:7-DGCC	Diester	Aminolipid	DGCC	7	38	Bacterial	25.113	0.607
C38:8-DGCC	Diester	Aminolipid	DGCC	8	38	Bacterial	8.918	0.216
C38:9-DGCC	Diester	Aminolipid	DGCC	9	38	Bacterial	6.326	0.153
C40:10-DGCC	Diester	Aminolipid	DGCC	10	40	Bacterial	12.557	0.304
C40:9-DGCC	Diester	Aminolipid	DGCC	9	40	Bacterial	8.698	0.21
C42:11-DGCC	Diester	Aminolipid	DGCC	11	42	Bacterial	14.318	0.346
C44:11-DGCC	Diester	Aminolipid	DGCC	11	44	Bacterial	0.467	0.011
C44:12-DGCC	Diester	Aminolipid	DGCC	12	44	Bacterial	2.23	0.054
lyso C16:0-DGCC	Diester	Aminolipid	DGCC	0	16	Bacterial	0.913	0.022
lyso C16:1-DGCC	Diester	Aminolipid	DGCC	1	16	Bacterial	1.068	0.026
lyso C16:2-DGCC	Diester	Aminolipid	DGCC	2	16	Bacterial	0.291	0.007
lyso C18:0-DGCC	Diester	Aminolipid	DGCC	0	18	Bacterial	0.051	0.001
lyso C18:1-DGCC	Diester	Aminolipid	DGCC	1	18	Bacterial	0.406	0.01
lyso C18:2-DGCC	Diester	Aminolipid	DGCC	2	18	Bacterial	0.216	0.005
lyso C18:3-DGCC	Diester	Aminolipid	DGCC	3	18	Bacterial	0.563	0.014
lyso C18:4-DGCC	Diester	Aminolipid	DGCC	4	18	Bacterial	0.879	0.021
lyso C20:4-DGCC	Diester	Aminolipid	DGCC	4	20	Bacterial	2.165	0.052
lyso C20:5-DGCC	Diester	Aminolipid	DGCC	5	20	Bacterial	3.088	0.075
lyso C21:5-DGCC	Diester	Aminolipid	DGCC	5	21	Bacterial	0.797	0.019
lyso C22:6-DGCC	Diester	Aminolipid	DGCC	6	22	Bacterial	7.355	0.178
lyso C23:5-DGCC	Diester	Aminolipid	DGCC	5	23	Bacterial	0.04	0.001
C30:1-DGTA	Diester	Aminolipid	DGTA	1	30	Bacterial	25.464	0.615
C32:1-DGTA	Diester	Aminolipid	DGTA	1	32	Bacterial	15.148	0.366
C32:2-DGTA	Diester	Aminolipid	DGTA	2	32	Bacterial	22.398	0.541
C32:3-DGTA	Diester	Aminolipid	DGTA	3	32	Bacterial	16.675	0.403
C32:4-DGTA	Diester	Aminolipid	DGTA	4	32	Bacterial	11.547	0.279
C32:5-DGTA	Diester	Aminolipid	DGTA	5	32	Bacterial	2.549	0.062
C34:1-DGTA	Diester	Aminolipid	DGTA	1	34	Bacterial	4.138	0.1
C34:2-DGTA	Diester	Aminolipid	DGTA	2	34	Bacterial	4.133	0.1
C34:3-DGTA	Diester	Aminolipid	DGTA	3	34	Bacterial	5.597	0.135
C34:4-DGTA	Diester	Aminolipid	DGTA	4	34	Bacterial	12.737	0.308
C34:5-DGTA	Diester	Aminolipid	DGTA	5	34	Bacterial	28.736	0.695
C34:6-DGTA	Diester	Aminolipid	DGTA	6	34	Bacterial	3.349	0.081
C36:2-DGTA	Diester	Aminolipid	DGTA	2	36	Bacterial	9.066	0.219
C36:5-DGTA	Diester	Aminolipid	DGTA	5	36	Bacterial	18.163	0.439
C36:6-DGTA	Diester	Aminolipid	DGTA	6	36	Bacterial	50.483	1.22
C36:7-DGTA	Diester	Aminolipid	DGTA	7	36	Bacterial	11.285	0.273
C36:8-DGTA	Diester	Aminolipid	DGTA	8	36	Bacterial	4.995	0.121
C37:1-DGTA	Diester	Aminolipid	DGTA	1	37	Bacterial	0.127	0.003
C37:2-DGTA	Diester	Aminolipid	DGTA	2	37	Bacterial	0.755	0.018
C38:6-DGTA	Diester	Aminolipid	DGTA	6	38	Bacterial	14.771	0.357
C40:10-DGTA	Diester	Aminolipid	DGTA	10	40	Bacterial	51.827	1.253
C42:11-DGTA	Diester	Aminolipid	DGTA	11	42	Bacterial	94.937	2.295
C44:12-DGTA	Diester	Aminolipid	DGTA	12	44	Bacterial	4.998	0.121
C47:15-DGTA	Diester	Aminolipid	DGTA	15	47	Bacterial	2.867	0.069
lyso C16:0-DGTA	Diester	Aminolipid	DGTA	0	16	Bacterial	1.006	0.024
lyso C16:1-DGTA	Diester	Aminolipid	DGTA	1	16	Bacterial	7.335	0.177
lyso C16:2-DGTA	Diester	Aminolipid	DGTA	2	16	Bacterial	2.565	0.062
lyso C16:3-DGTA	Diester	Aminolipid	DGTA	3	16	Bacterial	0.664	0.016
lyso C16:4-DGTA	Diester	Aminolipid	DGTA	4	16	Bacterial	0.203	0.005
lyso C18:1-DGTA	Diester	Aminolipid	DGTA	1	18	Bacterial	0.723	0.017
lyso C18:2-DGTA	Diester	Aminolipid	DGTA	2	18	Bacterial	1.285	0.031
lyso C18:3-DGTA	Diester	Aminolipid	DGTA	3	18	Bacterial	3.865	0.093
lyso C18:4-DGTA	Diester	Aminolipid	DGTA	4	18	Bacterial	5.878	0.142
lyso C18:5-DGTA	Diester	Aminolipid	DGTA	5	18	Bacterial	0.346	0.008
lyso C20:4-DGTA	Diester	Aminolipid	DGTA	4	20	Bacterial	2.417	0.058
lyso C20:5-DGTA	Diester	Aminolipid	DGTA	5	20	Bacterial	21.905	0.529
lyso C20:6-DGTA	Diester	Aminolipid	DGTA	6	20	Bacterial	0.298	0.007
lyso C21:4-DGTA	Diester	Aminolipid	DGTA	4	21	Bacterial	0.4	0.01
lyso C21:5-DGTA	Diester	Aminolipid	DGTA	5	21	Bacterial	4.245	0.103
lyso C21:6-DGTA	Diester	Aminolipid	DGTA	6	21	Bacterial	0.098	0.002
lyso C22:6-DGTA	Diester	Aminolipid	DGTA	6	22	Bacterial	52.628	1.272
C30:1-DGTS	Diester	Aminolipid	DGTS	1	30	Bacterial	0.523	0.013
C30:2-DGTS	Diester	Aminolipid	DGTS	2	30	Bacterial	0.18	0.004
C31:1-DGTS	Diester	Aminolipid	DGTS	1	31	Bacterial	0.751	0.018
C31:2-DGTS	Diester	Aminolipid	DGTS	2	31	Bacterial	0.23	0.006
C32:1-DGTS	Diester	Aminolipid	DGTS	1	32	Bacterial	1.814	0.044
C32:2-DGTS	Diester	Aminolipid	DGTS	2	32	Bacterial	1.221	0.03
C32:3-DGTS	Diester	Aminolipid	DGTS	3	32	Bacterial	0.18	0.004
C33:1-DGTS	Diester	Aminolipid	DGTS	1	33	Bacterial	0.759	0.018
C33:2-DGTS	Diester	Aminolipid	DGTS	2	33	Bacterial	0.482	0.012
C33:3-DGTS	Diester	Aminolipid	DGTS	3	33	Bacterial	0.15	0.004
C34:1-DGTS	Diester	Aminolipid	DGTS	1	34	Bacterial	1.751	0.042
C34:2-DGTS	Diester	Aminolipid	DGTS	2	34	Bacterial	1.205	0.029
C34:3-DGTS	Diester	Aminolipid	DGTS	3	34	Bacterial	0.446	0.011
C34:4-DGTS	Diester	Aminolipid	DGTS	4	34	Bacterial	0.22	0.005
C34:5-DGTS	Diester	Aminolipid	DGTS	5	34	Bacterial	0.124	0.003
C36:2-DGTS	Diester	Aminolipid	DGTS	2	36	Bacterial	11.266	0.272
C36:3-DGTS	Diester	Aminolipid	DGTS	3	36	Bacterial	0.432	0.01
C36:4-DGTS	Diester	Aminolipid	DGTS	4	36	Bacterial	0.456	0.011
C36:5-DGTS	Diester	Aminolipid	DGTS	5	36	Bacterial	0.452	0.011
C36:6-DGTS	Diester	Aminolipid	DGTS	6	36	Bacterial	0.217	0.005
lyso C16:0-DGTS	Diester	Aminolipid	DGTS	0	16	Bacterial	0.136	0.003
lyso C16:1-DGTS	Diester	Aminolipid	DGTS	1	16	Bacterial	0.799	0.019
lyso C16:2-DGTS	Diester	Aminolipid	DGTS	2	16	Bacterial	0.275	0.007
lyso C16:3-DGTS	Diester	Aminolipid	DGTS	3	16	Bacterial	0.067	0.002
lyso C16:4-DGTS	Diester	Aminolipid	DGTS	4	16	Bacterial	0.024	0.001
lyso C18:1-DGTS	Diester	Aminolipid	DGTS	1	18	Bacterial	0.109	0.003
lyso C18:2-DGTS	Diester	Aminolipid	DGTS	2	18	Bacterial	0.164	0.004
lyso C18:3-DGTS	Diester	Aminolipid	DGTS	3	18	Bacterial	0.431	0.01
lyso C18:4-DGTS	Diester	Aminolipid	DGTS	4	18	Bacterial	0.27	0.007
lyso C18:5-DGTS	Diester	Aminolipid	DGTS	5	18	Bacterial	0.079	0.002
lyso C20:4-DGTS	Diester	Aminolipid	DGTS	4	20	Bacterial	0.434	0.01
lyso C20:5-DGTS	Diester	Aminolipid	DGTS	5	20	Bacterial	2.904	0.07
lyso C20:6-DGTS	Diester	Aminolipid	DGTS	6	20	Bacterial	0.017	0
lyso C21:4-DGTS	Diester	Aminolipid	DGTS	4	21	Bacterial	0.053	0.001
lyso C21:5-DGTS	Diester	Aminolipid	DGTS	5	21	Bacterial	0.67	0.016
lyso C21:6-DGTS	Diester	Aminolipid	DGTS	6	21	Bacterial	0.036	0.001
lyso C22:6-DGTS	Diester	Aminolipid	DGTS	6	22	Bacterial	9.463	0.229
C58:0-DPG	Diester	Phospholipid	DPG	0	58	Bacterial	0.289	0.007
C58:1-DPG	Diester	Phospholipid	DPG	1	58	Bacterial	0.211	0.005
C58:2-DPG	Diester	Phospholipid	DPG	2	58	Bacterial	0.185	0.004
C59:0-DPG	Diester	Phospholipid	DPG	0	59	Bacterial	0.476	0.012
C59:1-DPG	Diester	Phospholipid	DPG	1	59	Bacterial	0.383	0.009
C60:0-DPG	Diester	Phospholipid	DPG	0	60	Bacterial	0.968	0.023
C60:1-DPG	Diester	Phospholipid	DPG	1	60	Bacterial	1.228	0.03
C60:2-DPG	Diester	Phospholipid	DPG	2	60	Bacterial	1.792	0.043
C60:3-DPG	Diester	Phospholipid	DPG	3	60	Bacterial	0.316	0.008
C61:0-DPG	Diester	Phospholipid	DPG	0	61	Bacterial	0.791	0.019
C61:1-DPG	Diester	Phospholipid	DPG	1	61	Bacterial	0.697	0.017
C61:2-DPG	Diester	Phospholipid	DPG	2	61	Bacterial	0.728	0.018
C61:3-DPG	Diester	Phospholipid	DPG	3	61	Bacterial	0.2	0.005
C62:1-DPG	Diester	Phospholipid	DPG	1	62	Bacterial	1.163	0.028
C62:2-DPG	Diester	Phospholipid	DPG	2	62	Bacterial	1.398	0.034
C62:3-DPG	Diester	Phospholipid	DPG	3	62	Bacterial	0.906	0.022
C62:4-DPG	Diester	Phospholipid	DPG	4	62	Bacterial	0.232	0.006
C63:0-DPG	Diester	Phospholipid	DPG	0	63	Bacterial	0.325	0.008
C63:1-DPG	Diester	Phospholipid	DPG	1	63	Bacterial	0.839	0.02
C63:2-DPG	Diester	Phospholipid	DPG	2	63	Bacterial	0.764	0.018
C63:3-DPG	Diester	Phospholipid	DPG	3	63	Bacterial	0.579	0.014
C63:4-DPG	Diester	Phospholipid	DPG	4	63	Bacterial	0.267	0.006
C64:1-DPG	Diester	Phospholipid	DPG	1	64	Bacterial	0.897	0.022
C64:2-DPG	Diester	Phospholipid	DPG	2	64	Bacterial	4.032	0.097
C64:3-DPG	Diester	Phospholipid	DPG	3	64	Bacterial	4.996	0.121
C64:4-DPG	Diester	Phospholipid	DPG	4	64	Bacterial	2.535	0.061
C65:1-DPG	Diester	Phospholipid	DPG	1	65	Bacterial	0.503	0.012
C65:2-DPG	Diester	Phospholipid	DPG	2	65	Bacterial	0.566	0.014
C65:3-DPG	Diester	Phospholipid	DPG	3	65	Bacterial	0.808	0.02
C65:4-DPG	Diester	Phospholipid	DPG	4	65	Bacterial	0.342	0.008
C66:1-DPG	Diester	Phospholipid	DPG	1	66	Bacterial	0.43	0.01
C66:2-DPG	Diester	Phospholipid	DPG	2	66	Bacterial	0.651	0.016
C66:3-DPG	Diester	Phospholipid	DPG	3	66	Bacterial	2.27	0.055
C66:4-DPG	Diester	Phospholipid	DPG	4	66	Bacterial	1.362	0.033
C67:1-DPG	Diester	Phospholipid	DPG	1	67	Bacterial	0.042	0.001
C67:2-DPG	Diester	Phospholipid	DPG	2	67	Bacterial	0.173	0.004
C67:3-DPG	Diester	Phospholipid	DPG	3	67	Bacterial	0.221	0.005
C67:4-DPG	Diester	Phospholipid	DPG	4	67	Bacterial	0.127	0.003
C68:2-DPG	Diester	Phospholipid	DPG	2	68	Bacterial	0.18	0.004
C68:3-DPG	Diester	Phospholipid	DPG	3	68	Bacterial	0.433	0.01
C68:4-DPG	Diester	Phospholipid	DPG	4	68	Bacterial	1.33	0.032
C70:3-DPG	Diester	Phospholipid	DPG	3	70	Bacterial	0.295	0.007
C70:4-DPG	Diester	Phospholipid	DPG	4	70	Bacterial	0.301	0.007
C72:4-DPG	Diester	Phospholipid	DPG	4	72	Bacterial	0.477	0.012
C25:0-OL	Diester	Aminolipid	OL	0	25	Bacterial	0.355	0.009
C25:1-OL	Diester	Aminolipid	OL	1	25	Bacterial	0.026	0.001
C26:0-OL	Diester	Aminolipid	OL	0	26	Bacterial	1.533	0.037
C26:1-OL	Diester	Aminolipid	OL	1	26	Bacterial	0.138	0.003
C27:0-OL	Diester	Aminolipid	OL	0	27	Bacterial	2.263	0.055
C27:1-OL	Diester	Aminolipid	OL	1	27	Bacterial	0.183	0.004
C28:0-OL	Diester	Aminolipid	OL	0	28	Bacterial	4.226	0.102
C28:1-OL	Diester	Aminolipid	OL	1	28	Bacterial	0.824	0.02
C29:0-OL	Diester	Aminolipid	OL	0	29	Bacterial	0.304	0.007
C29:1-OL	Diester	Aminolipid	OL	1	29	Bacterial	0.222	0.005
C30:0-OL	Diester	Aminolipid	OL	0	30	Bacterial	0.301	0.007
C30:1-OL	Diester	Aminolipid	OL	1	30	Bacterial	2.036	0.049
C30:2-OL	Diester	Aminolipid	OL	2	30	Bacterial	0.596	0.014
C32:2-OL	Diester	Aminolipid	OL	2	32	Bacterial	2.049	0.05
C34:2-OL	Diester	Aminolipid	OL	2	34	Bacterial	1.792	0.043
C32:1-PC	Diester	Phospholipid	PC	1	32	Bacterial	4.762	0.115
C32:2-PC	Diester	Phospholipid	PC	2	32	Bacterial	7.357	0.178
C34:1-PC	Diester	Phospholipid	PC	1	34	Bacterial	3.317	0.08
C34:2-PC	Diester	Phospholipid	PC	2	34	Bacterial	7.323	0.177
C36:2-PC	Diester	Phospholipid	PC	2	36	Bacterial	13.488	0.326
C36:3-PC	Diester	Phospholipid	PC	3	36	Bacterial	2.984	0.072
C36:4-PC	Diester	Phospholipid	PC	4	36	Bacterial	5.054	0.122
C36:6-PC	Diester	Phospholipid	PC	6	36	Bacterial	7.4	0.179
C37:2-PC	Diester	Phospholipid	PC	2	37	Bacterial	3.481	0.084
C38:6-PC	Diester	Phospholipid	PC	6	38	Bacterial	2.655	0.064
C38:7-PC	Diester	Phospholipid	PC	7	38	Bacterial	3.959	0.096
C40:10-PC	Diester	Phospholipid	PC	10	40	Bacterial	4.889	0.118
C42:11-PC	Diester	Phospholipid	PC	11	42	Bacterial	5.109	0.123
C26:0-PE	Diester	Phospholipid	PE	0	26	Bacterial	4.557	0.11
C27:0-PE	Diester	Phospholipid	PE	0	27	Bacterial	7.382	0.178
C28:0-PE	Diester	Phospholipid	PE	0	28	Bacterial	67.661	1.635
C28:1-PE	Diester	Phospholipid	PE	1	28	Bacterial	27.159	0.656
C29:0-PE	Diester	Phospholipid	PE	0	29	Bacterial	11.572	0.28
C30:1-PE	Diester	Phospholipid	PE	1	30	Bacterial	429.328	10.377
C30:2-PE	Diester	Phospholipid	PE	2	30	Bacterial	16.72	0.404
C31:1-PE	Diester	Phospholipid	PE	1	31	Bacterial	17.892	0.432
C32:1-PE	Diester	Phospholipid	PE	1	32	Bacterial	464.127	11.219
C32:2-PE	Diester	Phospholipid	PE	2	32	Bacterial	217.011	5.245
C32:4-PE	Diester	Phospholipid	PE	4	32	Bacterial	4.308	0.104
C32:5-PE	Diester	Phospholipid	PE	5	32	Bacterial	3.494	0.084
C33:1-PE	Diester	Phospholipid	PE	1	33	Bacterial	12.886	0.311
C33:2-PE	Diester	Phospholipid	PE	2	33	Bacterial	10.434	0.252
C34:2-PE	Diester	Phospholipid	PE	2	34	Bacterial	316.039	7.639
C34:3-PE	Diester	Phospholipid	PE	3	34	Bacterial	52.977	1.281
C34:4-PE	Diester	Phospholipid	PE	4	34	Bacterial	33.793	0.817
C36:2-PE	Diester	Phospholipid	PE	2	36	Bacterial	21.297	0.515
C36:3-PE	Diester	Phospholipid	PE	3	36	Bacterial	18.157	0.439
C36:4-PE	Diester	Phospholipid	PE	4	36	Bacterial	14.365	0.347
C36:5-PE	Diester	Phospholipid	PE	5	36	Bacterial	17.572	0.425
C30:0-PG	Diester	Phospholipid	PG	0	30	Bacterial	17.957	0.434
C30:1-PG	Diester	Phospholipid	PG	1	30	Bacterial	17.089	0.413
C32:1-PG	Diester	Phospholipid	PG	1	32	Bacterial	127.633	3.085
C32:2-PG	Diester	Phospholipid	PG	2	32	Bacterial	63.584	1.537
C34:2-PG	Diester	Phospholipid	PG	2	34	Bacterial	377.938	9.135
C34:3-PG	Diester	Phospholipid	PG	3	34	Bacterial	60.197	1.455
C36:2-PG	Diester	Phospholipid	PG	2	36	Bacterial	95.567	2.31
C36:3-PG	Diester	Phospholipid	PG	3	36	Bacterial	51.135	1.236
C36:4-PG	Diester	Phospholipid	PG	4	36	Bacterial	70.388	1.701
C36:5-PG	Diester	Phospholipid	PG	5	36	Bacterial	101.431	2.452
C36:6-PG	Diester	Phospholipid	PG	6	36	Bacterial	28.267	0.683

## Sheet: IPLs sample CG24
CG24
Compound	Class	Headgroup-type	Headgroup	Unsaturations	Chain-length	Archaeal/Bacterial	Concentration (ng L-1)	Fractional abundance (%)
1G-1pentose-AR	Diether	Glycolipid	1G-1pentose	0	NA	Archaeal	0.352	0.015
2G-ext-AR	Diether	Glycolipid	2G	0	NA	Archaeal	0.452	0.02
2G-AR	Diether	Glycolipid	2G	0	NA	Archaeal	21.422	0.941
3G-AR	Diether	Glycolipid	3G	0	NA	Archaeal	2.31	0.101
C36:6-2G	Diester	Glycolipid	2G	6	36	Bacterial	3.557	0.156
C36:7-2G	Diester	Glycolipid	2G	7	36	Bacterial	3.903	0.171
C42:11-DGCC	Diester	Aminolipid	DGCC	11	42	Bacterial	0.648	0.028
C38:6-DGCC	Diester	Aminolipid	DGCC	6	38	Bacterial	0.733	0.032
C38:7-DGCC	Diester	Aminolipid	DGCC	7	38	Bacterial	1.059	0.047
C38:8-DGCC	Diester	Aminolipid	DGCC	8	38	Bacterial	0.474	0.021
C36:6-DGCC	Diester	Aminolipid	DGCC	6	36	Bacterial	0.868	0.038
C36:5-DGCC	Diester	Aminolipid	DGCC	5	36	Bacterial	0.785	0.034
C34:5-DGCC	Diester	Aminolipid	DGCC	5	34	Bacterial	0.42	0.018
C34:4-DGCC	Diester	Aminolipid	DGCC	4	34	Bacterial	0.446	0.02
C32:3-DGCC	Diester	Aminolipid	DGCC	3	32	Bacterial	0.125	0.005
C32:2-DGCC	Diester	Aminolipid	DGCC	2	32	Bacterial	0.297	0.013
C32:1-DGCC	Diester	Aminolipid	DGCC	1	32	Bacterial	0.333	0.015
C30:1-DGCC	Diester	Aminolipid	DGCC	1	30	Bacterial	0.136	0.006
C30:0-DGCC	Diester	Aminolipid	DGCC	0	30	Bacterial	0.129	0.006
lyso C22:6-DGCC	Diester	Aminolipid	DGCC	6	22	Bacterial	0.406	0.018
lyso C21:5-DGCC	Diester	Aminolipid	DGCC	5	21	Bacterial	0.061	0.003
lyso C20:5-DGCC	Diester	Aminolipid	DGCC	5	20	Bacterial	0.157	0.007
lyso C18:3-DGCC	Diester	Aminolipid	DGCC	3	18	Bacterial	0.056	0.002
lyso C18:4-DGCC	Diester	Aminolipid	DGCC	4	18	Bacterial	0.091	0.004
C47:15-DGTA	Diester	Aminolipid	DGTA	15	47	Bacterial	4.336	0.19
C44:12-DGTA	Diester	Aminolipid	DGTA	12	44	Bacterial	0.579	0.025
C42:11-DGTA	Diester	Aminolipid	DGTA	11	42	Bacterial	5.271	0.232
C40:10-DGTA	Diester	Aminolipid	DGTA	10	40	Bacterial	3.486	0.153
C38:6-DGTA	Diester	Aminolipid	DGTA	6	38	Bacterial	1.548	0.068
C36:6-DGTA	Diester	Aminolipid	DGTA	6	36	Bacterial	2.815	0.124
C36:5-DGTA	Diester	Aminolipid	DGTA	5	36	Bacterial	1.443	0.063
C37:2-DGTA	Diester	Aminolipid	DGTA	2	37	Bacterial	0.334	0.015
C36:7-DGTA	Diester	Aminolipid	DGTA	7	36	Bacterial	0.713	0.031
C36:8-DGTA	Diester	Aminolipid	DGTA	8	36	Bacterial	0.578	0.025
C36:2-DGTA	Diester	Aminolipid	DGTA	2	36	Bacterial	4.415	0.194
C34:3-DGTA	Diester	Aminolipid	DGTA	3	34	Bacterial	0.573	0.025
C34:4-DGTA	Diester	Aminolipid	DGTA	4	34	Bacterial	1.091	0.048
C34:2-DGTA	Diester	Aminolipid	DGTA	2	34	Bacterial	0.815	0.036
C34:5-DGTA	Diester	Aminolipid	DGTA	5	34	Bacterial	1.542	0.068
C34:1-DGTA	Diester	Aminolipid	DGTA	1	34	Bacterial	1.311	0.058
C34:6-DGTA	Diester	Aminolipid	DGTA	6	34	Bacterial	0.282	0.012
C32:2-DGTA	Diester	Aminolipid	DGTA	2	32	Bacterial	1.361	0.06
C32:1-DGTA	Diester	Aminolipid	DGTA	1	32	Bacterial	1.358	0.06
C32:4-DGTA	Diester	Aminolipid	DGTA	4	32	Bacterial	0.936	0.041
C32:3-DGTA	Diester	Aminolipid	DGTA	3	32	Bacterial	0.885	0.039
C30:1-DGTA	Diester	Aminolipid	DGTA	1	30	Bacterial	1.404	0.062
lyso C22:6-DGTA	Diester	Aminolipid	DGTA	6	22	Bacterial	2.142	0.094
lyso C21:5-DGTA	Diester	Aminolipid	DGTA	5	21	Bacterial	0.247	0.011
lyso C20:5-DGTA	Diester	Aminolipid	DGTA	5	20	Bacterial	0.893	0.039
lyso C20:4-DGTA	Diester	Aminolipid	DGTA	4	20	Bacterial	0.167	0.007
lyso C16:0-DGTA	Diester	Aminolipid	DGTA	0	16	Bacterial	0.083	0.004
lyso C18:3-DGTA	Diester	Aminolipid	DGTA	3	18	Bacterial	0.228	0.01
lyso C16:1-DGTA	Diester	Aminolipid	DGTA	1	16	Bacterial	0.326	0.014
lyso C16:2-DGTA	Diester	Aminolipid	DGTA	2	16	Bacterial	0.107	0.005
C36:2-DGTS	Diester	Aminolipid	DGTS	2	36	Bacterial	7.286	0.32
C34:2-DGTS	Diester	Aminolipid	DGTS	2	34	Bacterial	0.131	0.006
C34:1-DGTS	Diester	Aminolipid	DGTS	1	34	Bacterial	0.47	0.021
C32:1-DGTS	Diester	Aminolipid	DGTS	1	32	Bacterial	0.13	0.006
lyso C22:6-DGTS	Diester	Aminolipid	DGTS	6	22	Bacterial	0.627	0.028
lyso C21:5-DGTS	Diester	Aminolipid	DGTS	5	21	Bacterial	0.056	0.002
lyso C20:5-DGTS	Diester	Aminolipid	DGTS	5	20	Bacterial	0.207	0.009
lyso C20:4-DGTS	Diester	Aminolipid	DGTS	4	20	Bacterial	0.04	0.002
lyso C18:2-DGTS	Diester	Aminolipid	DGTS	2	18	Bacterial	0.029	0.001
lyso C16:0-DGTS	Diester	Aminolipid	DGTS	0	16	Bacterial	0.018	0.001
lyso C18:3-DGTS	Diester	Aminolipid	DGTS	3	18	Bacterial	0.067	0.003
lyso C16:1-DGTS	Diester	Aminolipid	DGTS	1	16	Bacterial	0.077	0.003
C64:4-DPG	Diester	Phospholipid	DPG	4	64	Bacterial	0.233	0.01
C64:3-DPG	Diester	Phospholipid	DPG	3	64	Bacterial	0.54	0.024
C64:2-DPG	Diester	Phospholipid	DPG	2	64	Bacterial	0.448	0.02
C34:2-OL	Diester	Aminolipid	OL	2	34	Bacterial	0.511	0.022
C32:2-OL	Diester	Aminolipid	OL	2	32	Bacterial	0.705	0.031
C30:2-OL	Diester	Aminolipid	OL	2	30	Bacterial	0.237	0.01
C30:1-OL	Diester	Aminolipid	OL	1	30	Bacterial	0.7	0.031
C29:1-OL	Diester	Aminolipid	OL	1	29	Bacterial	0.061	0.003
C28:1-OL	Diester	Aminolipid	OL	1	28	Bacterial	0.269	0.012
C29:0-OL	Diester	Aminolipid	OL	0	29	Bacterial	0.115	0.005
C30:0-OL	Diester	Aminolipid	OL	0	30	Bacterial	0.104	0.005
C28:0-OL	Diester	Aminolipid	OL	0	28	Bacterial	1.311	0.058
C27:1-OL	Diester	Aminolipid	OL	1	27	Bacterial	0.026	0.001
C27:0-OL	Diester	Aminolipid	OL	0	27	Bacterial	0.483	0.021
C26:0-OL	Diester	Aminolipid	OL	0	26	Bacterial	0.611	0.027
C25:0-OL	Diester	Aminolipid	OL	0	25	Bacterial	0.086	0.004
C37:2-PC	Diester	Phospholipid	PC	2	37	Bacterial	0.571	0.025
C36:2-PC	Diester	Phospholipid	PC	2	36	Bacterial	2.636	0.116
C36:3-PE	Diester	Phospholipid	PE	3	36	Bacterial	17.994	0.79
C36:2-PE	Diester	Phospholipid	PE	2	36	Bacterial	20.279	0.891
C36:4-PE	Diester	Phospholipid	PE	4	36	Bacterial	12.028	0.528
C36:5-PE	Diester	Phospholipid	PE	5	36	Bacterial	6.815	0.299
C34:3-PE	Diester	Phospholipid	PE	3	34	Bacterial	58.356	2.563
C34:2-PE	Diester	Phospholipid	PE	2	34	Bacterial	215.06	9.447
C34:4-PE	Diester	Phospholipid	PE	4	34	Bacterial	29.772	1.308
C33:1-PE	Diester	Phospholipid	PE	1	33	Bacterial	5.89	0.259
C33:2-PE	Diester	Phospholipid	PE	2	33	Bacterial	3.989	0.175
C32:2-PE	Diester	Phospholipid	PE	2	32	Bacterial	157.624	6.924
C32:4-PE	Diester	Phospholipid	PE	4	32	Bacterial	6.285	0.276
C32:1-PE	Diester	Phospholipid	PE	1	32	Bacterial	400.321	17.584
C31:1-PE	Diester	Phospholipid	PE	1	31	Bacterial	5.39	0.237
C32:5-PE	Diester	Phospholipid	PE	5	32	Bacterial	4.47	0.196
C30:2-PE	Diester	Phospholipid	PE	2	30	Bacterial	12.894	0.566
C30:1-PE	Diester	Phospholipid	PE	1	30	Bacterial	481.515	21.151
C28:1-PE	Diester	Phospholipid	PE	1	28	Bacterial	12.721	0.559
C28:0-PE	Diester	Phospholipid	PE	0	28	Bacterial	43.576	1.914
C27:0-PE	Diester	Phospholipid	PE	0	27	Bacterial	0.954	0.042
C26:0-PE	Diester	Phospholipid	PE	0	26	Bacterial	3.023	0.133
C36:2-PG	Diester	Phospholipid	PG	2	36	Bacterial	85.594	3.76
C36:3-PG	Diester	Phospholipid	PG	3	36	Bacterial	77.083	3.386
C36:4-PG	Diester	Phospholipid	PG	4	36	Bacterial	84.114	3.695
C36:5-PG	Diester	Phospholipid	PG	5	36	Bacterial	78.448	3.446
C34:2-PG	Diester	Phospholipid	PG	2	34	Bacterial	226.696	9.958
C34:3-PG	Diester	Phospholipid	PG	3	34	Bacterial	55.738	2.448
C32:1-PG	Diester	Phospholipid	PG	1	32	Bacterial	47.013	2.065
C32:2-PG	Diester	Phospholipid	PG	2	32	Bacterial	15.185	0.667
C30:1-PG	Diester	Phospholipid	PG	1	30	Bacterial	5.166	0.227

## Sheet: IPLs sample CG25
CG25
Compound	Class	Headgroup-type	Headgroup	Unsaturations	Chain-length	Archaeal/Bacterial	Concentration (ng L-1)	Fractional abundance (%)
1G-AR	Diether	Glycolipid	1G	0	NA	Archaeal	0.336	0.013
1G-1pentose-AR	Diether	Glycolipid	1G-1pentose	0	NA	Archaeal	0.696	0.026
2G-ext-AR	Diether	Glycolipid	2G	0	NA	Archaeal	0.882	0.033
2G-1uns-ext-AR	Diether	Glycolipid	2G	1	NA	Archaeal	0.543	0.021
2G-AR	Diether	Glycolipid	2G	0	NA	Archaeal	37.971	1.433
3G-ext-AR	Diether	Glycolipid	3G	0	NA	Archaeal	0.072	0.003
3G-AR	Diether	Glycolipid	3G	0	NA	Archaeal	2.445	0.092
C36:2-DGTS	Diester	Aminolipid	DGTS	2	36	Bacterial	2.764	0.104
C34:2-DGTS	Diester	Aminolipid	DGTS	2	34	Bacterial	0.138	0.005
C34:1-DGTS	Diester	Aminolipid	DGTS	1	34	Bacterial	0.29	0.011
C32:2-DGTS	Diester	Aminolipid	DGTS	2	32	Bacterial	0.139	0.005
C32:1-DGTS	Diester	Aminolipid	DGTS	1	32	Bacterial	0.185	0.007
C47:15-DGTA	Diester	Aminolipid	DGTA	15	47	Bacterial	5.053	0.191
C44:12-DGTA	Diester	Aminolipid	DGTA	12	44	Bacterial	0.316	0.012
C42:11-DGTA	Diester	Aminolipid	DGTA	11	42	Bacterial	4.13	0.156
C40:10-DGTA	Diester	Aminolipid	DGTA	10	40	Bacterial	2.53	0.095
C38:6-DGTA	Diester	Aminolipid	DGTA	6	38	Bacterial	1.074	0.041
C37:2-DGTA	Diester	Aminolipid	DGTA	2	37	Bacterial	0.073	0.003
C36:5-DGTA	Diester	Aminolipid	DGTA	5	36	Bacterial	0.952	0.036
C36:6-DGTA	Diester	Aminolipid	DGTA	6	36	Bacterial	1.885	0.071
C36:7-DGTA	Diester	Aminolipid	DGTA	7	36	Bacterial	0.384	0.015
C36:2-DGTA	Diester	Aminolipid	DGTA	2	36	Bacterial	1.158	0.044
C36:8-DGTA	Diester	Aminolipid	DGTA	8	36	Bacterial	0.227	0.009
C34:5-DGTA	Diester	Aminolipid	DGTA	5	34	Bacterial	0.855	0.032
C34:6-DGTA	Diester	Aminolipid	DGTA	6	34	Bacterial	0.123	0.005
C34:1-DGTA	Diester	Aminolipid	DGTA	1	34	Bacterial	0.449	0.017
C34:2-DGTA	Diester	Aminolipid	DGTA	2	34	Bacterial	0.38	0.014
C34:4-DGTA	Diester	Aminolipid	DGTA	4	34	Bacterial	0.491	0.019
C34:3-DGTA	Diester	Aminolipid	DGTA	3	34	Bacterial	0.324	0.012
C32:4-DGTA	Diester	Aminolipid	DGTA	4	32	Bacterial	0.2	0.008
C32:1-DGTA	Diester	Aminolipid	DGTA	1	32	Bacterial	0.788	0.03
C32:2-DGTA	Diester	Aminolipid	DGTA	2	32	Bacterial	0.729	0.028
C32:3-DGTA	Diester	Aminolipid	DGTA	3	32	Bacterial	0.469	0.018
C30:1-DGTA	Diester	Aminolipid	DGTA	1	30	Bacterial	0.927	0.035
C42:11-DGCC	Diester	Aminolipid	DGCC	11	42	Bacterial	0.626	0.024
C40:10-DGCC	Diester	Aminolipid	DGCC	10	40	Bacterial	0.526	0.02
C40:9-DGCC	Diester	Aminolipid	DGCC	9	40	Bacterial	0.339	0.013
C38:7-DGCC	Diester	Aminolipid	DGCC	7	38	Bacterial	1.216	0.046
C38:6-DGCC	Diester	Aminolipid	DGCC	6	38	Bacterial	0.79	0.03
C38:9-DGCC	Diester	Aminolipid	DGCC	9	38	Bacterial	0.509	0.019
C38:8-DGCC	Diester	Aminolipid	DGCC	8	38	Bacterial	0.483	0.018
C36:6-DGCC	Diester	Aminolipid	DGCC	6	36	Bacterial	1.297	0.049
C36:5-DGCC	Diester	Aminolipid	DGCC	5	36	Bacterial	0.834	0.032
C34:5-DGCC	Diester	Aminolipid	DGCC	5	34	Bacterial	0.543	0.021
C34:2-DGCC	Diester	Aminolipid	DGCC	2	34	Bacterial	0.227	0.009
C34:4-DGCC	Diester	Aminolipid	DGCC	4	34	Bacterial	0.391	0.015
C34:1-DGCC	Diester	Aminolipid	DGCC	1	34	Bacterial	0.202	0.008
C32:3-DGCC	Diester	Aminolipid	DGCC	3	32	Bacterial	0.212	0.008
C32:2-DGCC	Diester	Aminolipid	DGCC	2	32	Bacterial	0.437	0.017
C32:1-DGCC	Diester	Aminolipid	DGCC	1	32	Bacterial	0.444	0.017
C30:1-DGCC	Diester	Aminolipid	DGCC	1	30	Bacterial	0.143	0.005
C30:0-DGCC	Diester	Aminolipid	DGCC	0	30	Bacterial	0.095	0.004
lyso C22:6-DGTS	Diester	Aminolipid	DGTS	6	22	Bacterial	0.428	0.016
C34:2-OL	Diester	Aminolipid	OL	2	34	Bacterial	0.228	0.009
lyso C21:4-DGTS	Diester	Aminolipid	DGTS	4	21	Bacterial	0.006	0
C32:2-OL	Diester	Aminolipid	OL	2	32	Bacterial	0.544	0.021
lyso C21:5-DGTS	Diester	Aminolipid	DGTS	5	21	Bacterial	0.04	0.001
lyso C20:5-DGTS	Diester	Aminolipid	DGTS	5	20	Bacterial	0.155	0.006
lyso C20:4-DGTS	Diester	Aminolipid	DGTS	4	20	Bacterial	0.02	0.001
C30:2-OL	Diester	Aminolipid	OL	2	30	Bacterial	0.206	0.008
C30:1-OL	Diester	Aminolipid	OL	1	30	Bacterial	0.606	0.023
C30:0-OL	Diester	Aminolipid	OL	0	30	Bacterial	0.049	0.002
C29:1-OL	Diester	Aminolipid	OL	1	29	Bacterial	0.043	0.002
lyso C22:6-DGTA	Diester	Aminolipid	DGTA	6	22	Bacterial	1.944	0.073
C28:1-OL	Diester	Aminolipid	OL	1	28	Bacterial	0.225	0.008
lyso C18:3-DGTS	Diester	Aminolipid	DGTS	3	18	Bacterial	0.03	0.001
lyso C21:4-DGTA	Diester	Aminolipid	DGTA	4	21	Bacterial	0.032	0.001
C28:0-OL	Diester	Aminolipid	OL	0	28	Bacterial	0.953	0.036
lyso C16:1-DGTS	Diester	Aminolipid	DGTS	1	16	Bacterial	0.064	0.002
C29:0-OL	Diester	Aminolipid	OL	0	29	Bacterial	0.052	0.002
C27:1-OL	Diester	Aminolipid	OL	1	27	Bacterial	0.025	0.001
lyso C21:5-DGTA	Diester	Aminolipid	DGTA	5	21	Bacterial	0.218	0.008
C27:0-OL	Diester	Aminolipid	OL	0	27	Bacterial	0.472	0.018
lyso C20:5-DGTA	Diester	Aminolipid	DGTA	5	20	Bacterial	0.808	0.03
lyso C20:4-DGTA	Diester	Aminolipid	DGTA	4	20	Bacterial	0.109	0.004
C26:1-OL	Diester	Aminolipid	OL	1	26	Bacterial	0.03	0.001
C26:0-OL	Diester	Aminolipid	OL	0	26	Bacterial	0.316	0.012
lyso C16:0-DGTS	Diester	Aminolipid	DGTS	0	16	Bacterial	0.057	0.002
lyso C16:0-DGTA	Diester	Aminolipid	DGTA	0	16	Bacterial	0.054	0.002
C25:0-OL	Diester	Aminolipid	OL	0	25	Bacterial	0.039	0.001
lyso C18:3-DGTA	Diester	Aminolipid	DGTA	3	18	Bacterial	0.15	0.006
lyso C22:6-DGCC	Diester	Aminolipid	DGCC	6	22	Bacterial	0.529	0.02
lyso C16:1-DGTA	Diester	Aminolipid	DGTA	1	16	Bacterial	0.349	0.013
lyso C16:4-DGTS	Diester	Aminolipid	DGTS	4	16	Bacterial	0.005	0
lyso C20:6-DGTA	Diester	Aminolipid	DGTA	6	20	Bacterial	0.005	0
lyso C16:2-DGTA	Diester	Aminolipid	DGTA	2	16	Bacterial	0.125	0.005
lyso C21:5-DGCC	Diester	Aminolipid	DGCC	5	21	Bacterial	0.068	0.003
lyso C20:5-DGCC	Diester	Aminolipid	DGCC	5	20	Bacterial	0.233	0.009
lyso C16:3-DGTA	Diester	Aminolipid	DGTA	3	16	Bacterial	0.038	0.001
lyso C20:4-DGCC	Diester	Aminolipid	DGCC	4	20	Bacterial	0.04	0.002
lyso C18:1-DGCC	Diester	Aminolipid	DGCC	1	18	Bacterial	0.05	0.002
lyso C16:4-DGTA	Diester	Aminolipid	DGTA	4	16	Bacterial	0.022	0.001
lyso C18:2-DGCC	Diester	Aminolipid	DGCC	2	18	Bacterial	0.023	0.001
lyso C16:0-DGCC	Diester	Aminolipid	DGCC	0	16	Bacterial	0.059	0.002
lyso C18:3-DGCC	Diester	Aminolipid	DGCC	3	18	Bacterial	0.056	0.002
lyso C18:4-DGCC	Diester	Aminolipid	DGCC	4	18	Bacterial	0.073	0.003
lyso C16:1-DGCC	Diester	Aminolipid	DGCC	1	16	Bacterial	0.106	0.004
C36:6-2G	Diester	Glycolipid	2G	6	36	Bacterial	5.339	0.202
C36:7-2G	Diester	Glycolipid	2G	7	36	Bacterial	5.309	0.2
C32:1-2G	Diester	Glycolipid	2G	1	32	Bacterial	1.285	0.049
C32:2-2G	Diester	Glycolipid	2G	2	32	Bacterial	1.747	0.066
C32:3-2G	Diester	Glycolipid	2G	3	32	Bacterial	0.511	0.019
C30:2-2G	Diester	Glycolipid	2G	2	30	Bacterial	1.582	0.06
C30:1-2G	Diester	Glycolipid	2G	1	30	Bacterial	1.384	0.052
C36:3-PG	Diester	Phospholipid	PG	3	36	Bacterial	108.641	4.101
C36:2-PG	Diester	Phospholipid	PG	2	36	Bacterial	94.08	3.551
C36:4-PG	Diester	Phospholipid	PG	4	36	Bacterial	157.959	5.963
C36:5-PG	Diester	Phospholipid	PG	5	36	Bacterial	160.295	6.051
C34:2-PG	Diester	Phospholipid	PG	2	34	Bacterial	326.059	12.309
C34:3-PG	Diester	Phospholipid	PG	3	34	Bacterial	122.81	4.636
C32:2-PG	Diester	Phospholipid	PG	2	32	Bacterial	29.367	1.109
C32:1-PG	Diester	Phospholipid	PG	1	32	Bacterial	58.091	2.193
C30:1-PG	Diester	Phospholipid	PG	1	30	Bacterial	8.292	0.313
C37:2-PC	Diester	Phospholipid	PC	2	37	Bacterial	0.531	0.02
C36:2-PC	Diester	Phospholipid	PC	2	36	Bacterial	2.067	0.078
C36:3-PE	Diester	Phospholipid	PE	3	36	Bacterial	20.04	0.757
C36:2-PE	Diester	Phospholipid	PE	2	36	Bacterial	17.386	0.656
C36:4-PE	Diester	Phospholipid	PE	4	36	Bacterial	14.115	0.533
C36:5-PE	Diester	Phospholipid	PE	5	36	Bacterial	7.752	0.293
C34:2-PE	Diester	Phospholipid	PE	2	34	Bacterial	192.71	7.275
C34:4-PE	Diester	Phospholipid	PE	4	34	Bacterial	36.11	1.363
C34:3-PE	Diester	Phospholipid	PE	3	34	Bacterial	64.249	2.425
C33:1-PE	Diester	Phospholipid	PE	1	33	Bacterial	3.733	0.141
C33:2-PE	Diester	Phospholipid	PE	2	33	Bacterial	2.605	0.098
C32:2-PE	Diester	Phospholipid	PE	2	32	Bacterial	180.408	6.81
C32:4-PE	Diester	Phospholipid	PE	4	32	Bacterial	6.861	0.259
C32:1-PE	Diester	Phospholipid	PE	1	32	Bacterial	356.735	13.467
C32:5-PE	Diester	Phospholipid	PE	5	32	Bacterial	4.575	0.173
C31:1-PE	Diester	Phospholipid	PE	1	31	Bacterial	3.633	0.137
C30:1-PE	Diester	Phospholipid	PE	1	30	Bacterial	466.53	17.611
C30:2-PE	Diester	Phospholipid	PE	2	30	Bacterial	16.716	0.631
C28:1-PE	Diester	Phospholipid	PE	1	28	Bacterial	16.114	0.608
C28:0-PE	Diester	Phospholipid	PE	0	28	Bacterial	51.897	1.959
C27:0-PE	Diester	Phospholipid	PE	0	27	Bacterial	0.725	0.027
C26:0-PE	Diester	Phospholipid	PE	0	26	Bacterial	2.229	0.084
C66:4-DPG	Diester	Phospholipid	DPG	4	66	Bacterial	0.345	0.013
C64:4-DPG	Diester	Phospholipid	DPG	4	64	Bacterial	0.513	0.019
C68:4-DPG	Diester	Phospholipid	DPG	4	68	Bacterial	0.401	0.015
C64:3-DPG	Diester	Phospholipid	DPG	3	64	Bacterial	0.932	0.035
C62:3-DPG	Diester	Phospholipid	DPG	3	62	Bacterial	0.137	0.005
C66:3-DPG	Diester	Phospholipid	DPG	3	66	Bacterial	0.473	0.018
C65:3-DPG	Diester	Phospholipid	DPG	3	65	Bacterial	0.149	0.006
C60:3-DPG	Diester	Phospholipid	DPG	3	60	Bacterial	0.142	0.005
C72:4-DPG	Diester	Phospholipid	DPG	4	72	Bacterial	0.096	0.004
C64:2-DPG	Diester	Phospholipid	DPG	2	64	Bacterial	1.049	0.04
C66:2-DPG	Diester	Phospholipid	DPG	2	66	Bacterial	0.321	0.012
C62:2-DPG	Diester	Phospholipid	DPG	2	62	Bacterial	0.335	0.013
C68:3-DPG	Diester	Phospholipid	DPG	3	68	Bacterial	0.103	0.004
C60:2-DPG	Diester	Phospholipid	DPG	2	60	Bacterial	0.955	0.036
C64:1-DPG	Diester	Phospholipid	DPG	1	64	Bacterial	0.143	0.005
C65:2-DPG	Diester	Phospholipid	DPG	2	65	Bacterial	0.182	0.007
C62:1-DPG	Diester	Phospholipid	DPG	1	62	Bacterial	0.277	0.01
C60:1-DPG	Diester	Phospholipid	DPG	1	60	Bacterial	0.348	0.013
C63:1-DPG	Diester	Phospholipid	DPG	1	63	Bacterial	0.231	0.009
C65:1-DPG	Diester	Phospholipid	DPG	1	65	Bacterial	0.224	0.008
C66:1-DPG	Diester	Phospholipid	DPG	1	66	Bacterial	0.138	0.005
C70:3-DPG	Diester	Phospholipid	DPG	3	70	Bacterial	0.071	0.003
C61:1-DPG	Diester	Phospholipid	DPG	1	61	Bacterial	0.2	0.008
C63:0-DPG	Diester	Phospholipid	DPG	0	63	Bacterial	0.171	0.006
C61:0-DPG	Diester	Phospholipid	DPG	0	61	Bacterial	0.319	0.012

## Sheet: IPLs sample CG29
CG12
Compound	Class	Headgroup-type	Headgroup	Unsaturations	Chain-length	Archaeal/Bacterial	Concentration (ng L-1)	Fractional abundance (%)
2G-AR	Diether	Glycolipid	2G	0	NA	Archaeal	0.204	0.232
3G-AR	Diether	Glycolipid	3G	0	NA	Archaeal	0.027	0.03
lyso C22:6-DGCC	Diester	Aminolipid	DGCC	6	22	Bacterial	0.079	0.089
lyso C21:5-DGCC	Diester	Aminolipid	DGCC	5	21	Bacterial	0.01	0.011
lyso C20:5-DGCC	Diester	Aminolipid	DGCC	5	20	Bacterial	0.03	0.034
lyso C18:2-DGCC	Diester	Aminolipid	DGCC	2	18	Bacterial	0.008	0.009
lyso C16:0-DGCC	Diester	Aminolipid	DGCC	0	16	Bacterial	0.033	0.038
lyso C16:1-DGCC	Diester	Aminolipid	DGCC	1	16	Bacterial	0.022	0.025
C36:2-DGTA	Diester	Aminolipid	DGTA	2	36	Bacterial	0.217	0.246
C34:1-DGTA	Diester	Aminolipid	DGTA	1	34	Bacterial	0.079	0.089
C34:2-DGTA	Diester	Aminolipid	DGTA	2	34	Bacterial	0.032	0.036
C32:2-DGTA	Diester	Aminolipid	DGTA	2	32	Bacterial	0.037	0.042
lyso C22:6-DGTA	Diester	Aminolipid	DGTA	6	22	Bacterial	0.287	0.326
lyso C21:5-DGTA	Diester	Aminolipid	DGTA	5	21	Bacterial	0.028	0.032
lyso C20:5-DGTA	Diester	Aminolipid	DGTA	5	20	Bacterial	0.302	0.343
lyso C20:4-DGTA	Diester	Aminolipid	DGTA	4	20	Bacterial	0.064	0.073
lyso C18:3-DGTA	Diester	Aminolipid	DGTA	3	18	Bacterial	0.051	0.058
lyso C16:0-DGTA	Diester	Aminolipid	DGTA	0	16	Bacterial	0.049	0.055
lyso C16:1-DGTA	Diester	Aminolipid	DGTA	1	16	Bacterial	0.108	0.122
lyso C16:2-DGTA	Diester	Aminolipid	DGTA	2	16	Bacterial	0.018	0.021
C36:4-DGTS	Diester	Aminolipid	DGTS	4	36	Bacterial	0.029	0.033
C36:5-DGTS	Diester	Aminolipid	DGTS	5	36	Bacterial	0.035	0.039
C36:6-DGTS	Diester	Aminolipid	DGTS	6	36	Bacterial	0.014	0.016
C34:4-DGTS	Diester	Aminolipid	DGTS	4	34	Bacterial	0.013	0.015
C36:3-DGTS	Diester	Aminolipid	DGTS	3	36	Bacterial	0.027	0.031
C36:2-DGTS	Diester	Aminolipid	DGTS	2	36	Bacterial	0.252	0.286
C34:3-DGTS	Diester	Aminolipid	DGTS	3	34	Bacterial	0.033	0.038
C34:2-DGTS	Diester	Aminolipid	DGTS	2	34	Bacterial	0.067	0.076
C33:2-DGTS	Diester	Aminolipid	DGTS	2	33	Bacterial	0.034	0.039
C34:1-DGTS	Diester	Aminolipid	DGTS	1	34	Bacterial	0.075	0.085
C33:1-DGTS	Diester	Aminolipid	DGTS	1	33	Bacterial	0.054	0.061
C32:2-DGTS	Diester	Aminolipid	DGTS	2	32	Bacterial	0.042	0.048
C32:1-DGTS	Diester	Aminolipid	DGTS	1	32	Bacterial	0.061	0.069
C31:1-DGTS	Diester	Aminolipid	DGTS	1	31	Bacterial	0.048	0.054
lyso C22:6-DGTS	Diester	Aminolipid	DGTS	6	22	Bacterial	0.124	0.141
lyso C21:5-DGTS	Diester	Aminolipid	DGTS	5	21	Bacterial	0.016	0.018
lyso C20:5-DGTS	Diester	Aminolipid	DGTS	5	20	Bacterial	0.081	0.091
lyso C20:4-DGTS	Diester	Aminolipid	DGTS	4	20	Bacterial	0.025	0.028
lyso C16:0-DGTS	Diester	Aminolipid	DGTS	0	16	Bacterial	0.016	0.018
lyso C18:3-DGTS	Diester	Aminolipid	DGTS	3	18	Bacterial	0.022	0.025
lyso C16:1-DGTS	Diester	Aminolipid	DGTS	1	16	Bacterial	0.034	0.038
lyso C16:2-DGTS	Diester	Aminolipid	DGTS	2	16	Bacterial	0.004	0.005
C32:2-OL	Diester	Aminolipid	OL	2	32	Bacterial	0.053	0.061
C30:2-OL	Diester	Aminolipid	OL	2	30	Bacterial	0.02	0.022
C30:1-OL	Diester	Aminolipid	OL	1	30	Bacterial	0.068	0.077
C28:1-OL	Diester	Aminolipid	OL	1	28	Bacterial	0.025	0.029
C40:10-PC	Diester	Phospholipid	PC	10	40	Bacterial	0.356	0.404
C37:2-PC	Diester	Phospholipid	PC	2	37	Bacterial	0.339	0.385
C36:4-PC	Diester	Phospholipid	PC	4	36	Bacterial	0.064	0.073
C36:3-PC	Diester	Phospholipid	PC	3	36	Bacterial	0.059	0.067
C36:2-PC	Diester	Phospholipid	PC	2	36	Bacterial	1.719	1.951
C34:1-PC	Diester	Phospholipid	PC	1	34	Bacterial	0.223	0.253
C32:1-PC	Diester	Phospholipid	PC	1	32	Bacterial	0.064	0.073
C32:2-PC	Diester	Phospholipid	PC	2	32	Bacterial	0.103	0.117
C34:3-PE	Diester	Phospholipid	PE	3	34	Bacterial	0.513	0.582
C34:2-PE	Diester	Phospholipid	PE	2	34	Bacterial	3.694	4.192
C32:2-PE	Diester	Phospholipid	PE	2	32	Bacterial	4.529	5.141
C32:1-PE	Diester	Phospholipid	PE	1	32	Bacterial	9.897	11.234
C30:1-PE	Diester	Phospholipid	PE	1	30	Bacterial	5.263	5.974
C28:1-PE	Diester	Phospholipid	PE	1	28	Bacterial	0.137	0.156
C28:0-PE	Diester	Phospholipid	PE	0	28	Bacterial	0.773	0.877
C36:3-PG	Diester	Phospholipid	PG	3	36	Bacterial	2.368	2.688
C36:2-PG	Diester	Phospholipid	PG	2	36	Bacterial	5.125	5.817
C36:5-PG	Diester	Phospholipid	PG	5	36	Bacterial	2.493	2.829
C34:2-PG	Diester	Phospholipid	PG	2	34	Bacterial	16.151	18.332
C34:3-PG	Diester	Phospholipid	PG	3	34	Bacterial	7.346	8.338
C32:2-PG	Diester	Phospholipid	PG	2	32	Bacterial	5.462	6.2
C32:1-PG	Diester	Phospholipid	PG	1	32	Bacterial	16.039	18.205
C30:1-PG	Diester	Phospholipid	PG	1	30	Bacterial	1.47	1.668

## Sheet: IPLs sample CG23
CG23
Compound	Class	Headgroup-type	Headgroup	Unsaturations	Chain-length	Archaeal/Bacterial	Concentration (ng L-1)	Fractional abundance (%)
1G-AR	Diether	Glycolipid	1G	0	NA	Archaeal	0.361	0.021
1G-1pentose-AR	Diether	Glycolipid	1G-1pentose	0	NA	Archaeal	0.873	0.05
2G-ext-AR	Diether	Glycolipid	2G	0	NA	Archaeal	0.667	0.038
2G-1uns-ext-AR	Diether	Glycolipid	2G	1	NA	Archaeal	0.418	0.024
2G-AR	Diether	Glycolipid	2G	0	NA	Archaeal	30.945	1.782
3G-ext-AR	Diether	Glycolipid	3G	0	NA	Archaeal	0.133	0.008
3G-1uns-ext-AR	Diether	Glycolipid	3G	1	NA	Archaeal	0.114	0.007
3G-AR	Diether	Glycolipid	3G	0	NA	Archaeal	4.69	0.27
C36:5-2G	Diester	Glycolipid	2G	5	36	Bacterial	2.294	0.132
C36:4-2G	Diester	Glycolipid	2G	4	36	Bacterial	0.344	0.02
C36:5-2G	Diester	Glycolipid	2G	5	36	Bacterial	2.261	0.13
C36:6-2G	Diester	Glycolipid	2G	6	36	Bacterial	5.646	0.325
C36:7-2G	Diester	Glycolipid	2G	7	36	Bacterial	5.808	0.334
C36:8-2G	Diester	Glycolipid	2G	8	36	Bacterial	0.343	0.02
C32:1-2G	Diester	Glycolipid	2G	1	32	Bacterial	1.516	0.087
C32:2-2G	Diester	Glycolipid	2G	2	32	Bacterial	1.957	0.113
C32:3-2G	Diester	Glycolipid	2G	3	32	Bacterial	0.444	0.026
C30:2-2G	Diester	Glycolipid	2G	2	30	Bacterial	0.674	0.039
C30:1-2G	Diester	Glycolipid	2G	1	30	Bacterial	0.809	0.047
C42:11-DGCC	Diester	Aminolipid	DGCC	11	42	Bacterial	0.332	0.019
C40:10-DGCC	Diester	Aminolipid	DGCC	10	40	Bacterial	0.24	0.014
C38:6-DGCC	Diester	Aminolipid	DGCC	6	38	Bacterial	0.494	0.028
C38:7-DGCC	Diester	Aminolipid	DGCC	7	38	Bacterial	0.635	0.037
C38:9-DGCC	Diester	Aminolipid	DGCC	9	38	Bacterial	0.288	0.017
C38:8-DGCC	Diester	Aminolipid	DGCC	8	38	Bacterial	0.244	0.014
C36:6-DGCC	Diester	Aminolipid	DGCC	6	36	Bacterial	0.655	0.038
C36:5-DGCC	Diester	Aminolipid	DGCC	5	36	Bacterial	0.599	0.034
C34:5-DGCC	Diester	Aminolipid	DGCC	5	34	Bacterial	0.38	0.022
C34:2-DGCC	Diester	Aminolipid	DGCC	2	34	Bacterial	0.273	0.016
C34:4-DGCC	Diester	Aminolipid	DGCC	4	34	Bacterial	0.349	0.02
C34:1-DGCC	Diester	Aminolipid	DGCC	1	34	Bacterial	0.322	0.019
C32:2-DGCC	Diester	Aminolipid	DGCC	2	32	Bacterial	0.465	0.027
C32:1-DGCC	Diester	Aminolipid	DGCC	1	32	Bacterial	0.652	0.038
C32:3-DGCC	Diester	Aminolipid	DGCC	3	32	Bacterial	0.219	0.013
C30:2-DGCC	Diester	Aminolipid	DGCC	2	30	Bacterial	0.054	0.003
C30:1-DGCC	Diester	Aminolipid	DGCC	1	30	Bacterial	0.201	0.012
C30:0-DGCC	Diester	Aminolipid	DGCC	0	30	Bacterial	0.174	0.01
lyso C22:6-DGCC	Diester	Aminolipid	DGCC	6	22	Bacterial	0.47	0.027
lyso C21:5-DGCC	Diester	Aminolipid	DGCC	5	21	Bacterial	0.063	0.004
lyso C20:5-DGCC	Diester	Aminolipid	DGCC	5	20	Bacterial	0.235	0.014
lyso C20:4-DGCC	Diester	Aminolipid	DGCC	4	20	Bacterial	0.116	0.007
lyso C18:1-DGCC	Diester	Aminolipid	DGCC	1	18	Bacterial	0.033	0.002
lyso C18:2-DGCC	Diester	Aminolipid	DGCC	2	18	Bacterial	0.022	0.001
lyso C16:0-DGCC	Diester	Aminolipid	DGCC	0	16	Bacterial	0.115	0.007
lyso C18:3-DGCC	Diester	Aminolipid	DGCC	3	18	Bacterial	0.039	0.002
lyso C18:4-DGCC	Diester	Aminolipid	DGCC	4	18	Bacterial	0.064	0.004
lyso C16:1-DGCC	Diester	Aminolipid	DGCC	1	16	Bacterial	0.068	0.004
C47:15-DGTA	Diester	Aminolipid	DGTA	15	47	Bacterial	4.346	0.25
C44:12-DGTA	Diester	Aminolipid	DGTA	12	44	Bacterial	0.242	0.014
C42:11-DGTA	Diester	Aminolipid	DGTA	11	42	Bacterial	1.97	0.113
C40:10-DGTA	Diester	Aminolipid	DGTA	10	40	Bacterial	1.482	0.085
C38:6-DGTA	Diester	Aminolipid	DGTA	6	38	Bacterial	0.746	0.043
C36:6-DGTA	Diester	Aminolipid	DGTA	6	36	Bacterial	1.318	0.076
C36:7-DGTA	Diester	Aminolipid	DGTA	7	36	Bacterial	0.272	0.016
C36:5-DGTA	Diester	Aminolipid	DGTA	5	36	Bacterial	0.853	0.049
C37:2-DGTA	Diester	Aminolipid	DGTA	2	37	Bacterial	0.096	0.006
C36:2-DGTA	Diester	Aminolipid	DGTA	2	36	Bacterial	1.389	0.08
C36:8-DGTA	Diester	Aminolipid	DGTA	8	36	Bacterial	0.141	0.008
C34:6-DGTA	Diester	Aminolipid	DGTA	6	34	Bacterial	0.101	0.006
C34:4-DGTA	Diester	Aminolipid	DGTA	4	34	Bacterial	0.493	0.028
C34:5-DGTA	Diester	Aminolipid	DGTA	5	34	Bacterial	0.826	0.048
C34:3-DGTA	Diester	Aminolipid	DGTA	3	34	Bacterial	0.319	0.018
C34:2-DGTA	Diester	Aminolipid	DGTA	2	34	Bacterial	0.456	0.026
C34:1-DGTA	Diester	Aminolipid	DGTA	1	34	Bacterial	0.572	0.033
C32:1-DGTA	Diester	Aminolipid	DGTA	1	32	Bacterial	0.937	0.054
C32:2-DGTA	Diester	Aminolipid	DGTA	2	32	Bacterial	0.755	0.043
C32:4-DGTA	Diester	Aminolipid	DGTA	4	32	Bacterial	0.327	0.019
C32:3-DGTA	Diester	Aminolipid	DGTA	3	32	Bacterial	0.432	0.025
C30:1-DGTA	Diester	Aminolipid	DGTA	1	30	Bacterial	0.943	0.054
lyso C22:6-DGTA	Diester	Aminolipid	DGTA	6	22	Bacterial	1.474	0.085
lyso C21:5-DGTA	Diester	Aminolipid	DGTA	5	21	Bacterial	0.138	0.008
lyso C20:5-DGTA	Diester	Aminolipid	DGTA	5	20	Bacterial	0.989	0.057
lyso C20:4-DGTA	Diester	Aminolipid	DGTA	4	20	Bacterial	0.17	0.01
lyso C18:2-DGTA	Diester	Aminolipid	DGTA	2	18	Bacterial	0.119	0.007
lyso C16:0-DGTA	Diester	Aminolipid	DGTA	0	16	Bacterial	0.088	0.005
lyso C18:3-DGTA	Diester	Aminolipid	DGTA	3	18	Bacterial	0.228	0.013
lyso C18:4-DGTA	Diester	Aminolipid	DGTA	4	18	Bacterial	0.188	0.011
lyso C16:1-DGTA	Diester	Aminolipid	DGTA	1	16	Bacterial	0.384	0.022
lyso C18:5-DGTA	Diester	Aminolipid	DGTA	5	18	Bacterial	0.018	0.001
lyso C16:2-DGTA	Diester	Aminolipid	DGTA	2	16	Bacterial	0.082	0.005
lyso C16:3-DGTA	Diester	Aminolipid	DGTA	3	16	Bacterial	0.032	0.002
lyso C16:4-DGTA	Diester	Aminolipid	DGTA	4	16	Bacterial	0.015	0.001
C36:3-DGTS	Diester	Aminolipid	DGTS	3	36	Bacterial	0.042	0.002
C36:2-DGTS	Diester	Aminolipid	DGTS	2	36	Bacterial	3.815	0.22
C36:2-DGTS	Diester	Aminolipid	DGTS	2	36	Bacterial	3.796	0.219
C34:3-DGTS	Diester	Aminolipid	DGTS	3	34	Bacterial	0.038	0.002
C33:2-DGTS	Diester	Aminolipid	DGTS	2	33	Bacterial	0.03	0.002
C34:2-DGTS	Diester	Aminolipid	DGTS	2	34	Bacterial	0.142	0.008
C34:1-DGTS	Diester	Aminolipid	DGTS	1	34	Bacterial	0.334	0.019
C33:1-DGTS	Diester	Aminolipid	DGTS	1	33	Bacterial	0.061	0.003
C32:2-DGTS	Diester	Aminolipid	DGTS	2	32	Bacterial	0.122	0.007
C32:1-DGTS	Diester	Aminolipid	DGTS	1	32	Bacterial	0.179	0.01
lyso C21:4-DGTS	Diester	Aminolipid	DGTS	4	21	Bacterial	0.012	0.001
lyso C22:6-DGTS	Diester	Aminolipid	DGTS	6	22	Bacterial	0.638	0.037
lyso C21:5-DGTS	Diester	Aminolipid	DGTS	5	21	Bacterial	0.072	0.004
lyso C20:5-DGTS	Diester	Aminolipid	DGTS	5	20	Bacterial	0.309	0.018
lyso C20:4-DGTS	Diester	Aminolipid	DGTS	4	20	Bacterial	0.074	0.004
lyso C18:2-DGTS	Diester	Aminolipid	DGTS	2	18	Bacterial	0.091	0.005
lyso C16:0-DGTS	Diester	Aminolipid	DGTS	0	16	Bacterial	0.024	0.001
lyso C18:3-DGTS	Diester	Aminolipid	DGTS	3	18	Bacterial	0.067	0.004
lyso C18:4-DGTS	Diester	Aminolipid	DGTS	4	18	Bacterial	0.19	0.011
lyso C16:1-DGTS	Diester	Aminolipid	DGTS	1	16	Bacterial	0.103	0.006
lyso C18:5-DGTS	Diester	Aminolipid	DGTS	5	18	Bacterial	0.019	0.001
lyso C16:2-DGTS	Diester	Aminolipid	DGTS	2	16	Bacterial	0.045	0.003
lyso C16:3-DGTS	Diester	Aminolipid	DGTS	3	16	Bacterial	0.016	0.001
lyso C16:4-DGTS	Diester	Aminolipid	DGTS	4	16	Bacterial	0.015	0.001
C64:4-DPG	Diester	Phospholipid	DPG	4	64	Bacterial	0.822	0.047
C66:4-DPG	Diester	Phospholipid	DPG	4	66	Bacterial	0.42	0.024
C68:4-DPG	Diester	Phospholipid	DPG	4	68	Bacterial	0.812	0.047
C68:3-DPG	Diester	Phospholipid	DPG	3	68	Bacterial	0.21	0.012
C64:3-DPG	Diester	Phospholipid	DPG	3	64	Bacterial	1.413	0.081
C66:3-DPG	Diester	Phospholipid	DPG	3	66	Bacterial	1.062	0.061
C62:3-DPG	Diester	Phospholipid	DPG	3	62	Bacterial	0.323	0.019
C60:3-DPG	Diester	Phospholipid	DPG	3	60	Bacterial	0.269	0.015
C64:2-DPG	Diester	Phospholipid	DPG	2	64	Bacterial	1.003	0.058
C62:2-DPG	Diester	Phospholipid	DPG	2	62	Bacterial	0.271	0.016
C60:2-DPG	Diester	Phospholipid	DPG	2	60	Bacterial	0.556	0.032
C62:1-DPG	Diester	Phospholipid	DPG	1	62	Bacterial	0.17	0.01
C60:1-DPG	Diester	Phospholipid	DPG	1	60	Bacterial	0.231	0.013
C60:0-DPG	Diester	Phospholipid	DPG	0	60	Bacterial	0.172	0.01
C34:2-OL	Diester	Aminolipid	OL	2	34	Bacterial	0.124	0.007
C32:2-OL	Diester	Aminolipid	OL	2	32	Bacterial	0.19	0.011
C30:2-OL	Diester	Aminolipid	OL	2	30	Bacterial	0.056	0.003
C30:1-OL	Diester	Aminolipid	OL	1	30	Bacterial	0.158	0.009
C28:1-OL	Diester	Aminolipid	OL	1	28	Bacterial	0.04	0.002
C28:0-OL	Diester	Aminolipid	OL	0	28	Bacterial	0.27	0.016
C27:0-OL	Diester	Aminolipid	OL	0	27	Bacterial	0.077	0.004
C26:0-OL	Diester	Aminolipid	OL	0	26	Bacterial	0.077	0.004
C42:11-PC	Diester	Phospholipid	PC	11	42	Bacterial	0.184	0.011
C40:10-PC	Diester	Phospholipid	PC	10	40	Bacterial	0.218	0.013
C36:4-PC	Diester	Phospholipid	PC	4	36	Bacterial	0.154	0.009
C36:3-PC	Diester	Phospholipid	PC	3	36	Bacterial	0.173	0.01
C37:2-PC	Diester	Phospholipid	PC	2	37	Bacterial	0.648	0.037
C36:2-PC	Diester	Phospholipid	PC	2	36	Bacterial	3.563	0.205
C34:1-PC	Diester	Phospholipid	PC	1	34	Bacterial	0.346	0.02
C34:2-PC	Diester	Phospholipid	PC	2	34	Bacterial	0.448	0.026
C32:2-PC	Diester	Phospholipid	PC	2	32	Bacterial	0.214	0.012
C32:1-PC	Diester	Phospholipid	PC	1	32	Bacterial	0.212	0.012
C36:3-PE	Diester	Phospholipid	PE	3	36	Bacterial	4.09	0.236
C36:2-PE	Diester	Phospholipid	PE	2	36	Bacterial	4.033	0.232
C36:4-PE	Diester	Phospholipid	PE	4	36	Bacterial	3.472	0.2
C36:5-PE	Diester	Phospholipid	PE	5	36	Bacterial	2.506	0.144
C34:2-PE	Diester	Phospholipid	PE	2	34	Bacterial	109.348	6.297
C34:3-PE	Diester	Phospholipid	PE	3	34	Bacterial	16.309	0.939
C34:4-PE	Diester	Phospholipid	PE	4	34	Bacterial	9.912	0.571
C33:2-PE	Diester	Phospholipid	PE	2	33	Bacterial	1.798	0.104
C33:1-PE	Diester	Phospholipid	PE	1	33	Bacterial	1.178	0.068
C32:2-PE	Diester	Phospholipid	PE	2	32	Bacterial	60.836	3.503
C32:1-PE	Diester	Phospholipid	PE	1	32	Bacterial	191.843	11.048
C32:4-PE	Diester	Phospholipid	PE	4	32	Bacterial	2.533	0.146
C32:5-PE	Diester	Phospholipid	PE	5	32	Bacterial	2.861	0.165
C30:2-PE	Diester	Phospholipid	PE	2	30	Bacterial	6.446	0.371
C30:1-PE	Diester	Phospholipid	PE	1	30	Bacterial	157.988	9.098
C28:1-PE	Diester	Phospholipid	PE	1	28	Bacterial	5.562	0.32
C28:0-PE	Diester	Phospholipid	PE	0	28	Bacterial	13.129	0.756
C26:0-PE	Diester	Phospholipid	PE	0	26	Bacterial	0.579	0.033
C36:3-PG	Diester	Phospholipid	PG	3	36	Bacterial	74.519	4.291
C36:2-PG	Diester	Phospholipid	PG	2	36	Bacterial	61.977	3.569
C36:4-PG	Diester	Phospholipid	PG	4	36	Bacterial	128.011	7.372
C36:5-PG	Diester	Phospholipid	PG	5	36	Bacterial	116.364	6.701
C34:2-PG	Diester	Phospholipid	PG	2	34	Bacterial	430.224	24.776
C34:3-PG	Diester	Phospholipid	PG	3	34	Bacterial	99.738	5.744
C32:2-PG	Diester	Phospholipid	PG	2	32	Bacterial	36.351	2.093
C32:1-PG	Diester	Phospholipid	PG	1	32	Bacterial	66.669	3.839
C30:1-PG	Diester	Phospholipid	PG	1	30	Bacterial	7.295	0.42
C30:0-PG	Diester	Phospholipid	PG	0	30	Bacterial	3.426	0.197

[truncated: 8 more sheets: IPLs sample CG21, IPLs sample CG09, IPLs sample CG13, IPLs sample CG03, IPLs sample CG11, IPLs sample CG05, IPLs sample CG15, IPLs sample CG07]
