# Supplementary material for: Lipid analysis of CO2-rich subsurface aquifers suggests an autotrophy-based deep biosphere with lysolipids enriched in CPR bacteria
Source: ISME J. 2020 Mar 13;14(6):1547–60. doi: 10.1038/s41396-020-0624-4 (PMC7242380; doi:10.1038/s41396-020-0624-4)
Supplement: Supplementary file 3 — Table S5 [file 41396_2020_624_MOESM3_ESM.xlsx]

## Sheet: percent relative abundance
rpS3 gene | annotation against Nature Microbiology volume 1, Article number: 16048 (2016)	CG_2015-01	CG_2015-02	CG_2015-03	CG_2015-04	CG_2015-05	CG_2015-06	CG_2015-07	CG_2015-08	CG_2015-09	CG_2015-10	CG_2015-11	CG_2015-12	CG_2015-13	CG_2015-14	CG_2015-15	CG_2015-16	CG_2015-17	CG_2015-18	CG_2015-19	CG_2015-20	CG_2015-21	CG_2015-22	CG_2015-23	CG_2015-24	CG_2015-25	CG_2015-01t	CG_2015-0102
rpS3_833__CG_2015-12scaffold_416_39__Bacteria_Proteobacteria_deltaepsilon_subdivisions_Epsilonproteobacteria_Campylobacterales_Helicobacteraceae_Sulfurimonas_denitrificans_DSM_1251__90.2	0.00100626	0.0280062	0.0507349	0.0462427	0.0438573	0.0439029	0.0417526	0.0394937	0.0353845	0.0359965	0.0366751	0.0284232	0.0294752	0.0564543	0.0623515	0.149311	0.104752	0.109838	0.168875	0.175765	0.377762	0.086183	0.225147	0.471009	0.404867	0.430226	0.135914
rpS3_742__CG_2015-16scaffold_1186_31__Bacteria_Proteobacteria_Gammaproteobacteria_Thiotrichales_Piscirickettsiaceae_Thiomicrospira_CG_Thiomicrospira_01__100	0.00641242	0.0916685	0.117332	0.0898744	0.0938212	0.0899456	0.0942655	0.119107	0.0836821	0.0684142	0.0471124	0.0316521	0.0238297	0.0373724	0.0365124	0.0770574	0.0534022	0.0644491	0.101843	0.0826527	0.262242	0.162909	0.0636552	0.0598764	0.0778724	0.0529965	0.105425
rpS3_54__CG_2015-15scaffold_4364_21__Archaea_Euryarchaeota_Altiarchaeales_Altiarchaeum_hamiconexum__100	0.127354	0.0653035	0.0526798	0.0451035	0.0554021	0.0588226	0.0628131	0.0698956	0.0815256	0.11179	0.158709	0.156737	0.198132	0.180261	0.178488	0.140196	0.15231	0.160665	0.136504	0.161732	0.0576024	0.131872	0.147034	0.0949912	0.0615073	0	0.0454349
rpS3_295__CG_2015-01t_scaffold_4381_40__Bacteria_Proteobacteria_Betaproteobacteria_Gallionellales_Gallionellaceae_Sideroxydans_lithotrophicus_ES_1__90.3	0.0520717	0.0628663	0.0867303	0.0862186	0.094015	0.135333	0.12503	0.134409	0.0847366	0.0556577	0.0275143	0.0158205	0.0107757	0.0129703	0.0142499	0.0167137	0.0187209	0.0115662	0.0103211	0.0113976	0.023804	0.00976339	0.00876266	0.00884078	0.00875467	0.0462663	0.0685632
rpS3_674__CG_2015-24scaffold_13524_11__Archaea_Euryarchaeota_Altiarchaeales_Altiarchaeum_hamiconexum__90	0.0721413	0.0375049	0.0299349	0.0261359	0.0318962	0.0336507	0.0362931	0.0397779	0.0467306	0.0639378	0.0910107	0.089488	0.11267	0.102921	0.101336	0.0813825	0.0874568	0.0916249	0.0782442	0.0935792	0.033164	0.075013	0.0847489	0.054275	0.0355564	0	0.0261519
rpS3_823__CG_2015-01scaffold_16642_12__Archaea_Euryarchaeota_Altiarchaeales_Altiarchaeum_hamiconexum__100	0.0587499	0.0292385	0.0217579	0.0193405	0.0238863	0.0254826	0.0277676	0.0303867	0.0356657	0.0496368	0.0693024	0.0692383	0.0866786	0.0784244	0.0780902	0.0616191	0.0672647	0.0704307	0.0593818	0.0713095	0.0254893	0.0589731	0.0649325	0.0410119	0.0274018	0	0.0199927
rpS3_190__CG_2015-04scaffold_624_72__Bacteria_Proteobacteria_Zetaproteobacteria_zeta_proteobacterium_SCGC_AC_673_C02__83.7	0.0822779	0.00519417	0.0109831	0.00752885	0.00630906	0.00759073	0.00663968	0.00862853	0.0056794	0.00389727	0.00246617	0.00184254	0.001236	0.00139418	0.00103801	0.00136736	0.00202261	0.000870451	0.00124918	0.00240138	0.000553122	0.000640249	0.00062319	0.000445123	0.000610591	0	0.00389793
rpS3_286__CG_2015-24scaffold_1219_9__Bacteria_Proteobacteria_Betaproteobacteria_Gallionellales_Gallionellaceae_Gallionella_capsiferriformans_ES_2__91.5	0.0797387	0.0165164	0.028949	0.0273072	0.0294064	0.0292581	0.0255025	0.0174113	0.021778	0.0225321	0.0197349	0.0125321	0.0119692	0.00980576	0.00712091	0.00654615	0.00706498	0.00789739	0.00718323	0.0126456	0.00315255	0.00396462	0.00373117	0.00248992	0.00215571	0.00118527	0.0104312
rpS3_613__CG_2015-23scaffold_245_56__Bacteria_Proteobacteria_Betaproteobacteria_Hydrogenophilales_Hydrogenophilaceae_CG_Hydro_01__100	0.0782225	0.0245027	0.0299518	0.0365121	0.043919	0.0506486	0.0477859	0.0430608	0.0455331	0.0397542	0.0261337	0.0175322	0.0150727	0.00975863	0.00735667	0.00708926	0.00600431	0.00814891	0.00806033	0.0358652	0.00747961	0.00805772	0.00628283	0.00544742	0.00601806	0	0.0141023
rpS3_346__CG_2015-16scaffold_399_19__Bacteria_Cyanobacteria_Chroococcales_Thermosynechococcus_elongatus_BP_1__58.5	0.00597376	0.0324744	0.014516	0.0262002	0.019867	0.0139274	0.0217793	0.0175202	0.0191552	0.021438	0.0109772	0.00781257	0.00688481	0.0236137	0.0636447	0.0280464	0.0238073	0.0228202	0.00616576	0.00847048	0.0158779	0.0147527	0.00927539	0.00924756	0.00914275	0	0.0653138
rpS3_825__CG_2015-12scaffold_1557_9__Bacteria_Proteobacteria_Betaproteobacteria_Burkholderiales_Comamonadaceae_Rhodoferax_CG_Rhodof_01__100	0.0252115	0.0369008	0.0440503	0.0501261	0.054606	0.058736	0.060908	0.0597242	0.0438602	0.0279795	0.0152266	0.00892965	0.00601103	0.00478999	0.00438728	0.00377653	0.00897407	0.00871366	0.00365118	0.00280659	0.00352959	0.0111678	0.010278	0.00838647	0.00668392	0.0017429	0.033968
rpS3_731__CG_2015-19scaffold_13_32__Bacteria_BacteroidetesChlorobi_group_Bacteroidetes_Flavobacteriia_Flavobacteriales_Flavobacteriaceae_Polaribacter_sp._MED152__90	0.0016189	0.028522	0.0313905	0.0393043	0.0423699	0.0380261	0.0334644	0.0346848	0.0331215	0.0232777	0.012379	0.0079193	0.00488577	0.0106154	0.026991	0.0109171	0.00988216	0.00473156	0.00277572	0.000751778	0.00177099	0.00510907	0.0043675	0.00290198	0.00367444	0	0.0354225
rpS3_745__CG_2015-10scaffold_7908_1__Eukaryota_Viridiplantae_Chlorophyta_Chlorophyceae_Chlamydomonadales_Chlamydomonadaceae_Chlamydomonas_reinhardtii__45.5	0	0.0222908	0.0122455	0.0145039	0.0137092	0	0	0	0.0279683	0.017154	0	0	0	0	0	0	0	0	0	0	0	0	0	0	0	0	0.0416571
rpS3_730__CG_2015-08_scaffold_475_44__Bacteria_BacteroidetesChlorobi_group_Bacteroidetes_Flavobacteriia_Flavobacteriales_Flavobacteriaceae_Formosa_agariphila_KMM_3901__91.8	0.00468792	0.0293458	0.0226087	0.0295322	0.0294588	0.0304429	0.0270668	0.0184483	0.0157261	0.0125003	0.00836248	0.00764959	0.00570623	0.0115477	0.0179459	0.012439	0.0196502	0.0107591	0.00754616	0.00381795	0.00305605	0.0079475	0.00821526	0.00517855	0.00724451	0	0.0254693
rpS3_82__CG_2015-22scaffold_1526_2__Bacteria_Parcubacteria_OD1_Moranbacteria_CG_Moran_02__100	0.00115483	0.0223513	0.0203385	0.0246789	0.0246244	0.0264977	0.0222115	0.0142196	0.0160871	0.013509	0.010835	0.0098778	0.0111238	0.00872438	0.00877394	0.00964098	0.0116206	0.0137721	0.0120743	0.0050777	0.00122947	0.00107354	0.000862336	0.000602889	0.000740687	0	0.0070658
rpS3_634__CG_2015-03scaffold_4269_22__Bacteria_CPR_ParcubacteriaOD1_Falkowbacteria_GWA2_OD1_39_24__68.8	0	0.00624886	0.00394286	0.00383969	0.00270324	0.0034597	0.00287577	0.00204061	0.00185876	0.00140779	0.000848077	0.000788606	0	0.000802306	0.000692741	0.000539625	0.00263122	0	0.000379553	0	0	0.00042859	0	0	0	0.0242871	0.00384354
rpS3_449__CG_2015-16scaffold_2725_18__Archaea_Euryarchaeota_Methanobacteria_Methanobacteriales_Methanothermaceae_Methanothermus_fervidus_DSM_2088_chromosome__30.6	0.0135276	0.00741182	0.0072491	0.00658169	0.00719083	0.00754104	0.00716697	0.00997417	0.0107196	0.0147081	0.0205845	0.0197685	0.02357	0.0217491	0.0181527	0.0204301	0.0157347	0.0180082	0.0171214	0.0143562	0.00624499	0.00955352	0.00942969	0.00725287	0.00539369	0	0.00405521
rpS3_88__CG_2015-04scaffold_465_8__Bacteria_Rokubacteria_Deltaproteobacteria_CG_Delta_03__100	0.015088	0.00719118	0.00542137	0.00551048	0.00557299	0.010165	0.0101747	0.00965704	0.0101648	0.0106314	0.0103043	0.011028	0.0112094	0.00807516	0.00700514	0.00610242	0.00522454	0.00633422	0.00685207	0.0230505	0.00509529	0.00739756	0.00483606	0.00382633	0.00330204	0	0.00571607
rpS3_622__CG_2015-21scaffold_437_31__Bacteria_Proteobacteria_Gammaproteobacteria_Alteromonadales_Shewanellaceae_Shewanella_oneidensis_MR_1__93	0.000542525	0.0121586	0.0102516	0.0124061	0.011203	0.0100536	0.0173155	0.0208927	0.0143174	0.00634715	0.00383029	0.00410419	0.00223395	0.00908951	0.018296	0.014349	0.0071425	0.0152016	0.0040227	0	0.00121719	0.00227027	0.000747518	0	0.0010101	0	0.0118171
rpS3_24__CG_2015-25scaffold_2310_26__Bacteria_BacteroidetesChlorobi_group_Bacteroidetes_Flavobacteriia_Flavobacteriales_Flavobacteriaceae_Joostella_marina_En5_DSM_19592__86.7	0.0148314	0.0134025	0.0192433	0.0160471	0.0159171	0.0157298	0.0182681	0.0111016	0.0110771	0.00784714	0.00491105	0.00303989	0.00203417	0.00212702	0.00223262	0.00140352	0.0042602	0.00126334	0.00124505	0.00111234	0.000640382	0.00105213	0.00184422	0.00159435	0.001566	0	0.00968289
rpS3_403__CG_2015-01t_scaffold_10177_8__Bacteria_Proteobacteria_Alphaproteobacteria_Rhodobacterales_Rhodobacteraceae_CG_Rhodob_01__100	0.0180077	0.00413688	0.00408521	0.00537109	0.0046235	0.00672996	0.0057026	0.00475182	0.0046721	0.00489914	0.00424737	0.0046048	0.0046615	0.00260116	0.00276795	0.00252119	0.0023711	0.00283489	0.0032079	0.00907195	0.00208199	0.00276532	0.00204699	0.00158999	0.0019523	0.00187362	0.00309098
rpS3_215__CG_2015-23scaffold_2884_18__Bacteria_Proteobacteria_Betaproteobacteria_Gallionellales_Gallionellaceae_Sideroxydans_lithotrophicus_ES_1__90.8	0.0145571	0.00810018	0.0151034	0.012253	0.0142627	0.0150477	0.016559	0.0179774	0.0147005	0.0139397	0.0109615	0.00688194	0.00527717	0.00401077	0.00305545	0.00382297	0.00359561	0.00329551	0.00312306	0.00565925	0.00132162	0.00145547	0.00132367	0.00116355	0.0010754	0	0.00610593
rpS3_340__CG_2015-02scaffold_239_37__Bacteria_Microgenomates_OP11_Pacebacteria_RIFCSPHIGHO2_02_FULL_OP11_Pacebacteria_46_9__74	0	0.00283345	0.00168051	0.00193738	0.0012671	0.00165377	0.0012864	0	0.000856332	0.000828198	0.00052066	0.00102364	0.000651969	0.00124851	0.00151032	0.00103067	0.00181954	0.00075357	0.000984669	0	0	0	0	0	0	0.0177884	0.00308233
rpS3_701__CG_2015-0102_scaffold_2_166__Bacteria_Parcubacteria_OD1_Falkowbacteria_RIFCSPLOWO2_01_FULL_OD1_Falkowbacteria_39_33__83.5	0	0.0026823	0.00174257	0.00144405	0.00112085	0.00137296	0.00111189	0	0.000967755	0.000642152	0.000426032	0	0	0	0	0	0.00116023	0	0	0	0	0	0	0	0	0.0171648	0.00227634
rpS3_47__CG_2015-10scaffold_34219_7__Bacteria_Proteobacteria_Betaproteobacteria_Gallionellales_Gallionellaceae_Sideroxydans_lithotrophicus_ES_1__90.3	0.00129305	0.00435233	0.00574316	0.00473441	0.00565053	0.00561394	0.00763628	0.0170634	0.00908004	0.00531036	0.00345465	0.00339404	0.00215627	0.003168	0.00349456	0.00403011	0.00470617	0.00322093	0.00284232	0.00146311	0.00152959	0.00364857	0.00185108	0.00148253	0.00235939	0.00127394	0.00655776
rpS3_68__CG_2015-10scaffold_198_8__Bacteria_Chloroflexi_Anaerolinea_Anaerolineales_Anaerolineaceae_CG_Anaero_03__100	0.0167462	0.000721707	0.00257153	0.00285518	0.00264274	0.00401828	0.00327978	0.00205154	0.00216973	0.00197865	0.00126167	0.000950553	0.00101573	0	0.00042742	0	0	0	0	0.00345188	0.000572472	0.00042287	0	0	0	0	0.000748946
rpS3_675__CG_2015-06scaffold_3044_21__Bacteria_BacteroidetesChlorobi_group_Bacteroidetes_Flavobacteriia_Flavobacteriales_Flavobacteriaceae_Zhouia_amylolytica_AD3__90.1	0.0111741	0.0101968	0.0143996	0.0125285	0.0117356	0.0116817	0.0136391	0.00824778	0.00817455	0.00581044	0.00354796	0.00191443	0.00156205	0.00155697	0.00159969	0.00103769	0.00288136	0.000948119	0.000909427	0.00070374	0.000455242	0.000698991	0.00119724	0.00103671	0.00104846	0	0.00726227
rpS3_820__CG_2015-25scaffold_6521_18__Bacteria_Proteobacteria_Betaproteobacteria_Gallionellales_Gallionellaceae_Sideroxydans_lithotrophicus_ES_1__89	0.0108028	0.0058541	0.0120096	0.00999278	0.0110383	0.0116713	0.0128191	0.0140772	0.0109581	0.0115371	0.00854031	0.00550577	0.00421624	0.00316386	0.00243706	0.00315493	0.00256742	0.00260368	0.00227182	0.00391405	0.0010531	0.00107099	0.000915899	0.00090423	0.000865871	0	0.00476914
rpS3_747__CG_2015-0102_scaffold_12366_8__Bacteria_CPR_ParcubacteriaOD1_GWA1_OD1_40_21__71.4	0	0.000923658	0	0.000558945	0	0	0	0	0	0	0	0	0	0	0	0	0.000603309	0	0	0	0	0	0	0	0	0.0134131	0.00103749
rpS3_91__CG_2015-12scaffold_758_27__Bacteria_Proteobacteria_Betaproteobacteria_Burkholderiales_Comamonadaceae_Rhodoferax_CG_Rhodof_02__100	0	0.000936155	0.000551512	0.000763247	0.0007801	0	0	0.0032345	0.00250634	0.00114638	0.00136551	0.00517214	0.0041665	0.00236087	0.000832795	0.000421641	0.00119308	0.00323568	0.00318495	0.000664226	0	0.00292874	0.0132936	0.00948727	0.00628289	0	0.00144936
rpS3_729__CG_2015-24scaffold_1391_32__Bacteria_Actinobacteria_Actinobacteria_Rubrobacteridae_Solirubrobacterales_CG_Solirubrobact_01__100	0.00766808	0.00358208	0.00184965	0.00275676	0.003476	0.00377205	0.0036069	0.00280597	0.0032031	0.00517385	0.00928696	0.0123358	0.013142	0.0110438	0.00759892	0.00772958	0.00596367	0.00836753	0.00951154	0.0107629	0.00653076	0.00587862	0.0053763	0.00333969	0.00412056	0	0.00294761
rpS3_625__CG_2015-01scaffold_1271_9__Bacteria_Proteobacteria_Betaproteobacteria_Burkholderiales_Comamonadaceae_Rhodoferax_CG_Rhodof_03__100	0.000600412	0.00478044	0.00451031	0.00508043	0.0051483	0.0065256	0.00750851	0.0124372	0.00978221	0.0056243	0.0048525	0.00603737	0.00410236	0.00418725	0.00389288	0.00406931	0.00699354	0.00883688	0.00434874	0.000910649	0.00156788	0.01257	0.010517	0.00626028	0.00472045	0.000240358	0.00518031
rpS3_253__CG_2015-07scaffold_793_8__Bacteria_Parcubacteria_OD1_Wolfebacteria_CG_Wolfe_01__100	0.00445342	0.00411949	0.00236254	0.00182	0.00191592	0.00187241	0.00212404	0.00201624	0.00214526	0.00335399	0.00384892	0.00468454	0.00489681	0.00424124	0.00281525	0.00400596	0.00423649	0.00390778	0.00563558	0.00304729	0.00346362	0.00510108	0.00584215	0.00302691	0.00582712	0.0120718	0.00245457
rpS3_308__CG_2015-01t_scaffold_156_35__Bacteria_Spirochaetes_Spirochaetia_Spirochaetales_Leptospiraceae_Leptospira_biflexa_serovar_Patoc_strain_Patoc_1_Paris_I__84.4	0	0.00150093	0	0	0	0	0	0	0	0	0	0	0	0	0.000609889	0	0.000816069	0	0	0	0	0	0	0	0	0.0119831	0.00103515
rpS3_726__CG_2015-01scaffold_5154_7__Bacteria_BacteroidetesChlorobi_group_Bacteroidetes_Flavobacteriia_Flavobacteriales_Flavobacteriaceae_Joostella_marina_En5_DSM_19592__90.2	0.00937714	0.00780815	0.0115053	0.00962155	0.00927805	0.00929771	0.0108202	0.00654131	0.00689085	0.00474567	0.00279785	0.00154138	0.00130382	0.00123574	0.00134233	0.000827904	0.00237468	0.000715876	0.000807719	0.000600294	0	0.000620315	0.000975587	0.000907165	0.000888332	0	0.00558713
rpS3_445__CG_2015-08_scaffold_1436_23__Bacteria_Chloroflexi_RIFOXYC12_FULL_Chloroflexi_59_14__98.2	0.00464414	0.0029864	0.00196071	0.00270667	0.00281529	0.00348179	0.00386569	0.00273699	0.00339879	0.00499483	0.00564701	0.00533921	0.00652569	0.00473364	0.00442928	0.00400739	0.00347572	0.00496299	0.00474193	0.0107249	0.00325939	0.00292092	0.00368493	0.00248017	0.00278894	0	0.00157652
rpS3_222__CG_2015-01t_scaffold_122_59__Bacteria_Spirochaetes_Spirochaetia_Spirochaetales_Spirochaetaceae_Spirochaeta_sp._L21_RPul_D2__72.8	0	0	0	0.000515465	0	0	0	0	0.000567519	0.000287695	0	0	0	0	0.000402772	0	0	0	0	0	0	0	0	0	0	0.0107134	0
rpS3_92__CG_2015-03scaffold_1992_13__Bacteria_CPR_ParcubacteriaOD1_GWD1_OD1_44_9_partial__92.6	0	0.00122805	0.00136399	0.00103821	0.000765596	0	0	0.000529983	0.000391992	0	0	0	0	0	0	0	0	0	0	0	0	0	0	0	0	0.0104079	0.000678105
rpS3_468__CG_2015-06scaffold_242_23__Bacteria_Parcubacteria_OD1_Falkowbacteria_CG_Falkow_01__100	0	0.007696	0.00504868	0.00465448	0.00388652	0.00427905	0.00353498	0.00303811	0.00241081	0.00173109	0.00106349	0.0011232	0.000721258	0.00100128	0.00100563	0.000708792	0.00316668	0.000638758	0.000630937	0	0	0.000482897	0	0	0	0.0103347	0.0050088
rpS3_39__CG_2015-22scaffold_25_39__Bacteria_Proteobacteria_Alphaproteobacteria_Sphingomonadales_Erythrobacteraceae_Porphyrobacter_sp._AAP82__87.3	0	0.00953465	0.00612499	0.0079552	0.0060769	0.00740747	0.00694423	0.00731561	0.00587957	0.00406589	0.00376066	0.00505176	0.00290528	0.00640057	0.00678579	0.0051659	0.00497807	0.00459814	0.00305364	0	0	0.00175988	0.00103258	0.000830076	0.000843197	0	0.00976733
rpS3_354__CG_2015-03scaffold_16741_10__Bacteria_Parcubacteria_OD1_RIF-OD1-8_RIFCSPHIGHO2_01_FULL_RIF_OD1_08_40_12b__50	0.00234604	0.00357568	0.00177699	0.00161618	0.00142322	0.00142686	0.0017653	0.0015216	0.00148629	0.00249573	0.00395667	0.00517341	0.00474852	0.00378572	0.00217745	0.00296736	0.00398533	0.0040804	0.00507325	0.00429079	0.0038112	0.00571514	0.00506508	0.00352864	0.00583314	0.00972211	0.00218184
rpS3_381__CG_2015-04scaffold_353_80__Bacteria_Proteobacteria_Zetaproteobacteria_zeta_proteobacterium_SCGC_AB_137_I08__84.7	0.0090765	0.00352225	0.00456115	0.00420466	0.00383952	0.00445199	0.00365246	0.00338048	0.00244995	0.00185729	0.00120912	0.000903537	0.000746584	0.000565271	0.000529328	0.000562633	0.00331409	0.000751438	0.000569019	0	0.000134931	0	0	0	0	0	0.00310687
rpS3_475__CG_2015-01t_scaffold_70_49__Archaea_DPANN_Pacearchaeota_AR1_gwc2_scaffold_2477__70.9	0	0.000890261	0.000639218	0.000543745	0	0	0	0	0	0	0	0	0	0	0	0	0	0	0	0	0	0	0	0	0	0.00888833	0.000761313
rpS3_437__CG_2015-17scaffold_4_653__Archaea_DPANN_Diapherotrites_AR21_gwc2_scaffold_17919__39.9	0	0.00862114	0.00580839	0.00457033	0.00483247	0.00375793	0.00349694	0.00393202	0.00295499	0.00209714	0.00152108	0.00164687	0.00130419	0.00251244	0.00297444	0.0019876	0.00498892	0.0012071	0.00109043	0	0	0.000443876	0	0	0.000368725	0.00171786	0.00721397
rpS3_867__CG_2015-09scaffold_8776_3__Bacteria_Parcubacteria_OD1_Wolfebacteria_CG_Wolfe_01__96.8	0.00311543	0.00272595	0.00161692	0.00131699	0.00117817	0.00122858	0.00123593	0.00141836	0.00151904	0.00242951	0.00285462	0.0032498	0.00335855	0.00278529	0.00199764	0.0028046	0.00307979	0.00261664	0.00388652	0.00233386	0.0023724	0.0036201	0.00400305	0.00194304	0.00411521	0.00827965	0.0018678
rpS3_313__CG_2015-01t_scaffold_715_50__Archaea_DPANN_Pacearchaeota_RBG_13_Pacearchaeota_33_26__60.3	0	0	0.00114411	0.000903463	0	0	0	0	0	0	0	0	0	0	0	0	0	0	0	0	0	0	0	0	0	0.00808213	0.000523842
rpS3_9__CG_2015-01scaffold_2885_20__Bacteria_Proteobacteria_Gammaproteobacteria_Xanthomonadales_Xanthomonadaceae_Rudaea_cellulosilytica_DSM_22992__84.4	0.0079927	0	0.000533048	0.000697401	0.000625277	0	0	0	0.00057999	0.000452011	0	0.000440581	0	0.000407762	0.000368424	0	0.000676827	0	0	0	0	0.000331065	0	0	0.000381987	0	0
rpS3_418__CG_2015-22scaffold_192_13__Bacteria_BacteroidetesChlorobi_group_Bacteroidetes_Flavobacteriia_Flavobacteriales_Flavobacteriaceae_Gaetbulibacter_saemankumensis_DSM_17032__94.7	0.000665026	0.00304848	0.00245772	0.00301687	0.0033411	0.00309341	0.00270478	0.00226393	0.00296083	0.00236563	0.00233178	0.00533945	0.00435959	0.00667903	0.00787721	0.00445153	0.00778121	0.00372126	0.00346584	0.000904693	0.00051976	0.00131729	0.00155347	0.00151465	0.00201117	0	0.00368974
rpS3_321__CG_2015-03scaffold_1223_13__Archaea_DPANN_Pacearchaeota_AR1_gwc2_scaffold_2477__86.2	0	0	0.0014782	0.000931222	0.000516536	0	0	0	0	0	0	0	0	0	0	0	0	0	0	0	0	0	0	0	0	0.00777061	0.00057334
rpS3_71__CG_2015-08_scaffold_3139_14__Bacteria_Chloroflexi_Anaerolinea_Anaerolineales_Anaerolineaceae_CG_Anaero_03__97.8	0.00768896	0	0.00133047	0.00148765	0.00151579	0.00212472	0.00153548	0.0013103	0.00110686	0.000899723	0.00058466	0	0	0	0	0	0	0	0	0.00166554	0	0	0	0	0	0	0
rpS3_323__CG_2015-08_scaffold_2142_27__Bacteria_Rokubacteria_Deltaproteobacteria_CG_Delta_01__100	0.00641895	0.00232116	0.00206249	0.00234915	0.00216068	0.00285067	0.00282899	0.00286419	0.00348373	0.00447324	0.00597014	0.00611227	0.00694444	0.00627789	0.0055141	0.0062126	0.00507001	0.00585545	0.00636954	0.00764682	0.00329272	0.00420358	0.00412305	0.00292464	0.0029756	0	0.00134542
rpS3_439__CG_2015-14scaffold_7566_21__Bacteria_Proteobacteria_Betaproteobacteria_Burkholderiales_Comamonadaceae_Rhodoferax_CG_Rhodof_04__82.4	0	0.00275158	0.00263514	0.00285299	0.00295656	0.00353235	0.00430115	0.00731631	0.0054318	0.00309171	0.00274417	0.00322481	0.00233258	0.00228579	0.00213115	0.00230652	0.00379628	0.0048357	0.00250521	0	0.000793673	0.00681776	0.0057058	0.0035019	0.00249399	0	0.00276185
rpS3_303__CG_2015-06scaffold_7227_9__Bacteria_Parcubacteria_OD1_CG_CPR_10_CG_CPR10_01__68.6	0.00395711	0.00400466	0.00220683	0.00196664	0.00170884	0.00229977	0.0020464	0.00196029	0.00200278	0.00309504	0.00429684	0.0050927	0.0047272	0.00400683	0.00273853	0.00364049	0.00363178	0.00386336	0.00464447	0.00361941	0.00298114	0.00728659	0.00670635	0.00412901	0.00665175	0.00515517	0.00178979
rpS3_586__CG_2015-21scaffold_1385_20__Bacteria_Proteobacteria_Betaproteobacteria_Burkholderiales_Comamonadaceae_Rhodoferax_CG_Rhodof_03__100	0	0.00262707	0.00250565	0.00303039	0.00289306	0.00382493	0.00422967	0.007224	0.00543735	0.0031837	0.00266305	0.00348374	0.00244145	0.00258332	0.00232173	0.00221877	0.00400683	0.00494533	0.00257985	0	0.000896673	0.00710695	0.00600233	0.00361055	0.00256918	0	0.0029676
rpS3_148__CG_2015-08_scaffold_354_26__Bacteria_GN02_CG_GN02_01__100	0	0.00558732	0.00578484	0.00717763	0.00717727	0.00680841	0.00621733	0.00366356	0.00449591	0.0043767	0.00351498	0.00273024	0.00239678	0.00183825	0.00141598	0.00153166	0.00175152	0.00179292	0.00185684	0.000908969	0.000520211	0.000614332	0.000623821	0.000770554	0.000796122	0.000831415	0.00254337
rpS3_496__CG_2015-17scaffold_2961_29__Bacteria_Proteobacteria_Zetaproteobacteria_zeta_proteobacterium_SCGC_AC_673_C02__85.6	0	0.00397989	0.00717197	0.00433512	0.00419126	0.00457751	0.00479318	0.00582	0.00386068	0.0030985	0.00192026	0.00121401	0.00066871	0.000770203	0.000618209	0.000984445	0.00414299	0.000834272	0.00070033	0	0	0	0	0	0	0	0.00417742
rpS3_103__CG_2015-04scaffold_4123_9__Bacteria_Proteobacteria_Zetaproteobacteria_Mariprofundales_Mariprofundaceae_Mariprofundus_ferrooxydans_M34__93.5	0	0.00224669	0.00211839	0.00179721	0.00187594	0.00141923	0	0.00140291	0.000960233	0.000718319	0.000470916	0	0	0	0	0	0.000402775	0	0	0.000612009	0.00070881	0.000622843	0	0.000448468	0.000502668	0.00704545	0.0020004
rpS3_581__CG_2015-13scaffold_4528_21__Bacteria_Proteobacteria_Betaproteobacteria_Burkholderiales_Comamonadaceae_Rhodoferax_CG_Rhodof_03__91.4	0	0.00281862	0.00252557	0.00294913	0.00307737	0.0037693	0.00411972	0.0070398	0.00519008	0.00307345	0.00276239	0.00313807	0.00239012	0.00236308	0.00223064	0.00217446	0.00381619	0.00465172	0.00224033	0.000592076	0.000749816	0.00689589	0.00592187	0.00329758	0.00234786	0	0.00281027
rpS3_679__CG_2015-24scaffold_58513_4__Bacteria_Proteobacteria_Alphaproteobacteria_Rhodobacterales_Rhodobacteraceae_CG_Rhodob_01__99.6	0.00691072	0.00205692	0.00161154	0.00202727	0.00203583	0.00234529	0.00239786	0.00166857	0.00154323	0.00178329	0.0017652	0.00203255	0.00189133	0.000962954	0.00130486	0.00119013	0	0.00123519	0.00133468	0.00383107	0.0010011	0.000995615	0.000848846	0.000705035	0.00088346	0.000810341	0.0012455
rpS3_578__CG_2015-15scaffold_8759_24__Bacteria_Proteobacteria_Betaproteobacteria_Burkholderiales_Comamonadaceae_Rhodoferax_CG_Rhodof_03__100	0	0.00250092	0.00225374	0.00236778	0.00256105	0.00291748	0.00378814	0.00626777	0.00483119	0.00276131	0.00236806	0.00288309	0.00216519	0.00214549	0.00207574	0.00196969	0.00352754	0.00428271	0.00216978	0	0.000724973	0.00623076	0.0052988	0.00309049	0.00222309	0	0.00267903
rpS3_266__CG_2015-01t_scaffold_17_43__Bacteria_Parcubacteria_OD1_Kaiserbacteria_RIFCSPLOWO2_12_FULL_OD1_Kaiserbacteria_45_26__81.5	0	0.001456	0.00109051	0.000940812	0.000774938	0	0	0	0.000741494	0.000481338	0	0.000563194	0	0.000742175	0.000736443	0.000611333	0.00176293	0.000466366	0	0	0	0	0	0	0	0.00624705	0.00119801
rpS3_160__CG_2015-01t_scaffold_4981_12__Bacteria_Proteobacteria_Alphaproteobacteria_Rhodobacterales_Rhodobacteraceae_Dinoroseobacter_shibae_DFL_12__77.9	0.000776113	0.00341375	0.000852278	0.00184808	0.00145746	0.00212096	0.0022072	0	0.00140882	0.000931965	0	0.000946052	0	0.0019515	0.00368037	0.00198553	0.00151337	0.00106118	0.0011786	0.000670203	0	0.00470305	0.00247315	0.00175673	0.0061752	0.00150467	0.00379681
rpS3_515__CG_2015-01scaffold_688_8__Bacteria_Proteobacteria_deltaepsilon_subdivisions_Deltaproteobacteria_Myxococcales_Nannocystineae_Kofleriaceae_Haliangium_ochraceum_DSM_14365__72	0.0061594	0.000981859	0.00133231	0.00181405	0.0015568	0.00216844	0.0020236	0.00128948	0.00168682	0.00154438	0.00106392	0.00103153	0.000986176	0.000666577	0.000620683	0.000412894	0.000622903	0.000672041	0.000663187	0.00162991	0.000438267	0.000635363	0.000725871	0.000707174	0.000775032	0	0.000650536
rpS3_70__CG_2015-22scaffold_26017_1__Bacteria_Parcubacteria_OD1_Kaiserbacteria_RIFCSPLOWO2_12_FULL_OD1_Kaiserbacteria_45_26__79.4	0.00175105	0.00513503	0.00589237	0.00534739	0.00422871	0.00458996	0.00479681	0.00435197	0.00406063	0.00383631	0.00355074	0.0031709	0.00295235	0.00249264	0.00210514	0.00237919	0.00367035	0.00237657	0.00253814	0	0	0.000367223	0	0	0	0.00605231	0.00366543
rpS3_243__CG_2015-12scaffold_19050_7__Bacteria_CPR_ParcubacteriaOD1_Azambacteria_GWE1_OD1__86	0.00102384	0.00138677	0.000856242	0.000545511	0	0	0	0	0	0.00123479	0.00152857	0.0017921	0.00169982	0.00155202	0.000993407	0.00134384	0.00142225	0.0014428	0.00184368	0.00160444	0.00143457	0.00251639	0.00297955	0.00104193	0.00210529	0.00603219	0.000755295
rpS3_247__CG_2015-10scaffold_6569_11__Bacteria_OP11_uncultured_DG_75__61.9	0.00196313	0.00182019	0.000843252	0.00104319	0.000876776	0.00106	0.00122141	0	0.000937157	0.00188485	0.00259235	0.00356278	0.00295783	0.00302625	0.00179998	0.00253363	0.00224543	0.00258773	0.00396489	0.00344757	0.00219031	0.00517717	0.00392209	0.00247414	0.00598363	0.00481936	0.0012653
rpS3_455__CG_2015-18scaffold_2698_9__Bacteria_Proteobacteria_Betaproteobacteria_Hydrogenophilales_Hydrogenophilaceae_Sulfuricella_denitrificans_skB26__96.6	0.00113243	0.00350645	0.00350695	0.00496109	0.00590835	0.00579523	0.00522969	0.00375071	0.00441666	0.00380059	0.00285179	0.00197484	0.00157461	0.000973277	0.000678027	0.0005182	0.000658838	0.000746696	0.000679345	0.00353311	0	0.000690139	0.000744778	0	0.000493998	0	0.00118498
rpS3_158__CG_2015-09scaffold_2011_25__Bacteria_Proteobacteria_deltaepsilon_subdivisions_Deltaproteobacteria_Desulfuromonadales_Geobacteraceae_Geopsychrobacter_electrodiphilus_DSM_16401__93.5	0	0.000486415	0.000462033	0.00053529	0.000451707	0	0	0	0.000992429	0.000670002	0.000750419	0.00412108	0.00328847	0.00359648	0.00174621	0.00089274	0.00209146	0.00179777	0.00173403	0	0	0.00216111	0.00446905	0.00533875	0.00572755	0	0.000601673
rpS3_774__CG_2015-02scaffold_243_25__Bacteria_Berkelbacteria_CG_Berkel_03__100	0.00224078	0.00211542	0.00100852	0.00110198	0.00117167	0.00145644	0	0	0.00121391	0.00230799	0.00362523	0.00556977	0.0049184	0.00414094	0.00301719	0.00341879	0.00284558	0.0040017	0.00473791	0.00326005	0.00244536	0.00491103	0.00330154	0.00192057	0.00370002	0.00214809	0.00132607
rpS3_56__CG_2015-01t_scaffold_38_71__Archaea_DPANN_Pacearchaeota_RBG_13_Pacearchaeota_33_26__60.2	0	0.00108068	0.00183588	0.001267	0.000920015	0	0	0	0.000806891	0.00156986	0.00136542	0.000980903	0.000694413	0.000590688	0	0.000420312	0.00047111	0.000399052	0.000390402	0	0	0	0	0	0	0.00551388	0.000855019
rpS3_538__CG_2015-01t_scaffold_4_249__Bacteria_Saccharibacteria_TM7_RIFCSPHIGHO2_01_FULL_Saccharibacteria_45_15__81.9	0	0.000795979	0	0	0	0	0	0	0	0	0	0	0	0	0.000294458	0	0.000534986	0	0	0	0	0	0	0	0	0.00547951	0.000640819
rpS3_363__CG_2015-0102_scaffold_47566_5__Bacteria_Chloroflexi_Anaerolinea_Anaerolineales_Anaerolineaceae_CG_Anaero_03__93.8	0.00533554	0	0.000815811	0.00122203	0	0	0	0	0	0.00044812	0	0	0	0	0	0	0	0	0	0.00117436	0	0	0	0	0	0	0.000309292
rpS3_687__CG_2015-10scaffold_23952_4__Bacteria_Proteobacteria_Betaproteobacteria_Burkholderiales_Comamonadaceae_Rhodoferax_CG_Rhodof_03__99.4	0	0.0019392	0.00202097	0.00219876	0.00223749	0.00261348	0.00292105	0.00524683	0.00391318	0.00218611	0.00198962	0.00229774	0.0018017	0.00182069	0.0016145	0.00174222	0.00292958	0.00353558	0.00175942	0	0.000594451	0.00509573	0.00421803	0.00236429	0.00198232	0	0.00209424
rpS3_192__CG_2015-24scaffold_10006_4__Bacteria_Proteobacteria_Betaproteobacteria_Burkholderiales_Comamonadaceae_Rhodoferax_CG_Rhodof_03__100	0	0.00201552	0.00172569	0.00222399	0.00242618	0.0024778	0.00291672	0.00518827	0.00407142	0.00228352	0.00212597	0.00239575	0.00176509	0.0018559	0.00152676	0.00162243	0.00284766	0.00381763	0.00176407	0	0.00057198	0.00492602	0.00419921	0.00243708	0.001934	0	0.00203693
rpS3_191__CG_2015-01t_scaffold_8644_6__Bacteria_CPR_ParcubacteriaOD1_GWA1_OD1_40_21__65.8	0	0.000631846	0.00052045	0	0	0	0	0	0	0	0	0	0	0	0	0	0	0	0	0	0	0	0	0	0	0.00510235	0.000568956
rpS3_49__CG_2015-11scaffold_32201_1__Bacteria_Omnitrophica_CG_Omnitr_02__100	0.00508313	0.00160727	0.00138155	0.00111707	0.0011517	0	0.00105268	0	0.00128012	0.00155745	0.00235063	0.0024126	0.00248574	0.00211845	0.00161791	0.00219869	0.00201326	0.00209482	0.00231669	0.00241938	0.00234314	0.00443262	0.0040225	0.00251487	0.00296032	0	0.00116126
rpS3_423__CG_2015-11scaffold_370_46__Bacteria_Proteobacteria_Betaproteobacteria_Hydrogenophilales_Hydrogenophilaceae_CG_Hydro_01__85.5	0.00381269	0.00224399	0.00241842	0.00228914	0.00289258	0.00396411	0.00433809	0.00502664	0.00434354	0.00380403	0.00249426	0.00156517	0.00115171	0.000723675	0.000584031	0.000559328	0.000514734	0.000571414	0.000537674	0.000938482	0	0	0.00022868	0	0	0	0.00127466
rpS3_66__CG_2015-08_scaffold_2166_21__Bacteria_BacteroidetesChlorobi_group_Bacteroidetes_Sphingobacteriia_Sphingobacteriales_Chitinophagaceae_Balneola_vulgaris_DSM_17893__71.1	0	0.00339263	0.00398758	0.00383945	0.00369029	0.00369202	0.00354353	0.00383903	0.00295167	0.00212871	0.000977913	0.000761548	0	0.000623514	0.000664679	0.000561729	0.00191838	0.000608643	0	0	0	0.000109072	0	0	0	0	0.00496757
rpS3_104__CG_2015-13scaffold_1269_30__Bacteria_Parcubacteria_OD1_CG_CPR_10_CG_CPR10_02__99.5	0.00193387	0.00213621	0.00116949	0.00116909	0.00108361	0.00123571	0	0.000883152	0.000991272	0.0018434	0.00220352	0.00327675	0.00276086	0.00243812	0.00163244	0.0022364	0.0022721	0.00216841	0.00333077	0.00226076	0.00204616	0.00363195	0.00337007	0.00180631	0.0038789	0.00493495	0.00118998
rpS3_763__CG_2015-10scaffold_2836_9__Bacteria_Nitrospirae_CG_Nitrosp_02__100	0.00491125	0.00219981	0.00141123	0.00133866	0.00143549	0.0013562	0.00162315	0.00125201	0.00141518	0.00180155	0.00215902	0.00249708	0.00264215	0.00261529	0.00166248	0.00228037	0.00208462	0.00223274	0.00285258	0.00304254	0.00332224	0.00414461	0.00403259	0.00381111	0.00463355	0	0.00146781
rpS3_441__CG_2015-04scaffold_1475_14__Bacteria_Armatimonadetes_CG_Arma_01__100	0.00390619	0.00129592	0.000844104	0.00157442	0.0013845	0.00166488	0.00131542	0.00104302	0.00127883	0.0019464	0.00279253	0.00402671	0.00482052	0.00315967	0.00267068	0.00339052	0.00199379	0.00381565	0.00379285	0.00490848	0.00330904	0.00405615	0.00294986	0.00281124	0.00322625	0	0.000823279
rpS3_302__CG_2015-05scaffold_8505_13__Bacteria_Parcubacteria_OD1_Falkowbacteria_CG_Falkow_04__100	0.00285299	0.00291522	0.00175805	0.00154585	0.00175699	0.00184517	0.00171395	0.00147813	0.00163801	0.00232956	0.0034671	0.00420989	0.0043467	0.00329512	0.00210379	0.00299425	0.00286619	0.00352277	0.00352806	0.00287045	0.00286553	0.00487083	0.00447244	0.0032578	0.00402735	0.000838508	0.00156082
rpS3_485__CG_2015-14scaffold_2601_39__Bacteria_Proteobacteria_Alphaproteobacteria_Sphingomonadales_Erythrobacteraceae_Porphyrobacter_sp._AAP82__87	0	0.00484137	0.00310918	0.00399146	0.00292302	0.00389215	0.00359116	0.00382883	0.00296872	0.00194492	0.00184265	0.00252751	0.00144862	0.00316155	0.00331999	0.00254739	0.00240848	0.00223359	0.00160328	0	0	0.000910648	0	0	0	0	0.00478643
rpS3_633__CG_2015-23scaffold_807_28__Bacteria_Parcubacteria_OD1_Kuenenbacteria_CG_Kuenen_03__100	0.00160604	0.00226245	0.00113311	0.000984607	0.00118541	0.00136715	0.00130382	0	0.00108383	0.00173899	0.00351357	0.0046875	0.00478345	0.00303325	0.00189496	0.00267694	0.00319653	0.00406831	0.00473635	0.00231022	0.00205575	0.00287065	0.00334309	0.00208851	0.00228266	0.00178452	0.000978872
rpS3_680__CG_2015-10scaffold_36_129__Bacteria_Proteobacteria_Alphaproteobacteria_Rickettsiales_Rickettsiales_genera_incertae_sedis_Candidatus_Odyssella_thessalonicensis_L13__64.9	0	0.00275778	0.0018516	0.00202167	0.00206772	0.00170909	0.00253635	0.0031891	0.00469242	0.0025861	0.00173033	0.00195678	0.00140542	0.00296247	0.00286974	0.00191033	0.00254602	0.000890887	0.000784946	0	0	0.000982959	0	0.000331994	0.000502263	0	0.0023175
rpS3_48__CG_2015-01scaffold_240100_2__Bacteria_Proteobacteria_Betaproteobacteria_Gallionellales_Gallionellaceae_Sideroxydans_lithotrophicus_ES_1__88.7	0.00326185	0	0.00463873	0	0	0.00409879	0	0	0.00410057	0.00324735	0.00333376	0.00223943	0	0.0011161	0.00165629	0	0	0.000999386	0	0.00165587	0	0	0	0	0	0	0
rpS3_526__CG_2015-11scaffold_3250_26__Bacteria_Chloroflexi_Anaerolineae_CG_Anaero_01__92.9	0.00343158	0.00123166	0.000789266	0.00124639	0.00118256	0.00144104	0.00129336	0	0.0014368	0.00192478	0.00298622	0.00354696	0.00410819	0.00306623	0.0030545	0.002726	0.00211412	0.00318923	0.00313469	0.00463661	0.00231656	0.00256549	0.0032764	0.00223513	0.00247433	0	0.000844126
rpS3_105__CG_2015-02scaffold_247_48__Bacteria_Microgenomates_OP11_Pacebacteria_CG_Pacebac_01__100	0	0.00361512	0.00229545	0.00312663	0.00248094	0.00364412	0.00358014	0.00250722	0.0027651	0.00462574	0.00427081	0.00452241	0.00328347	0.00287355	0.00165522	0.00170104	0.00163868	0.00203808	0.00215374	0.000845991	0	0.000713321	0.000597621	0	0.000539531	0.00283986	0.00186676
rpS3_309__CG_2015-07scaffold_977_11__Bacteria_Chloroflexi_Anaerolineae_CG_Anaero_01__100	0.00335242	0.00119892	0.000815116	0.00118501	0.00125775	0.00137623	0.001598	0.00105359	0.00142925	0.00200321	0.00278035	0.00353539	0.00403068	0.00292045	0.00302785	0.00275908	0.00223972	0.00309777	0.00285904	0.00458994	0.00229519	0.00268952	0.00333651	0.00239522	0.00240176	0	0.000858269
rpS3_306__CG_2015-12scaffold_9765_26__Bacteria_Chloroflexi_Anaerolineae_CG_Anaero_01__99.5	0.00307618	0.00116988	0.000835789	0.00124046	0.00115464	0.00130335	0.00128914	0	0.00132996	0.00186084	0.00269406	0.00324174	0.00361713	0.00301986	0.00281289	0.00260021	0.0020458	0.00316671	0.00273315	0.00450315	0.0022289	0.00255854	0.00315727	0.00221424	0.00224352	0	0.000740068
rpS3_520__CG_2015-01t_scaffold_115_73__Bacteria_Microgenomates_OP11_Gottesmanbacteria_RIFCSPHIGHO2_01_FULL_OP11_Gottesmanbacteria_46_14__59.8	0	0.000938279	0.00170174	0.00134323	0.000773916	0	0	0	0	0.000578178	0	0	0	0	0	0	0	0	0	0	0	0	0	0	0	0.0044999	0.000886088
rpS3_474__CG_2015-01t_scaffold_2753_5__Bacteria_Parcubacteria_OD1_RIF-OD1-1_RIFCSPHIGHO2_12_FULL_RIF_OD1_10_43_12b__78.3	0	0	0.000607561	0.000397529	0	0	0	0	0	0	0	0	0	0	0	0	0	0	0	0	0	0	0	0	0	0.00443087	0
rpS3_664__CG_2015-25scaffold_113400_2__Bacteria_Proteobacteria_Alphaproteobacteria_Rhodobacterales_Rhodobacteraceae_Pseudorhodobacter_ferrugineus_DSM_5888__78.3	0.00441523	0	0	0.00167231	0	0	0	0	0	0.00169739	0	0.00205664	0	0	0	0	0	0.00103541	0	0.00300921	0	0	0	0	0.000832184	0	0
rpS3_288__CG_2015-09scaffold_21_42__Bacteria_Proteobacteria_Gammaproteobacteria_Alteromonadales_Pseudoalteromonadaceae_Pseudoalteromonas_atlantica_T6c__93.6	0	0.00154534	0.00103375	0.00121298	0.00106587	0.00109075	0.00149701	0.0043454	0.00417354	0.0014312	0.000697792	0.000600539	0	0.00106028	0.00139046	0.000665843	0.000750958	0.000549847	0	0	0	0	0	0	0	0	0.00107532
rpS3_797__CG_2015-07scaffold_18230_6__Bacteria_BacteroidetesChlorobi_group_Bacteroidetes_Sphingobacteriia_Sphingobacteriales_Chitinophagaceae_Balneola_vulgaris_DSM_17893__72.8	0	0.00243842	0.00330238	0.00280626	0.00237358	0.00237354	0.00316652	0.00315404	0.00235427	0.0015479	0.000872808	0	0	0	0	0	0.00122631	0	0	0	0	0	0	0	0	0	0.00423845
rpS3_489__CG_2015-14scaffold_436_34__Bacteria_Microgenomates_OP11_Woesebacteria_RIFCSPHIGHO2_01_FULL_OP11_Woesebacteria_38_26b__73.3	0.000881102	0.000743439	0	0	0	0	0	0	0	0.000806765	0.00106988	0.00154137	0.00141355	0.00135681	0.000729243	0.00111454	0.000873772	0.00108834	0.0018908	0.00157641	0.00126798	0.00264729	0.00184372	0.00107273	0.00259043	0.00417804	0.000645794
rpS3_246__CG_2015-20scaffold_615_24__Bacteria_Berkelbacteria_CG_Berkel_01__99.5	0.00141629	0.0012039	0.000572328	0.000649064	0	0	0.000756865	0	0	0.000780755	0.00144754	0.00171336	0.001579	0.00131989	0.000620122	0.00100707	0.000992556	0.00153724	0.00207923	0.00170203	0.0013569	0.00232846	0.00266696	0.00189241	0.00416288	0.00250997	0.000800594
rpS3_177__CG_2015-02scaffold_811_42__Bacteria_Parcubacteria_OD1_CG_CPR_10_CG_CPR10_01__77.4	0.00162314	0.00214248	0.00107091	0.000910541	0.000918166	0.000885716	0.000884487	0	0.00103834	0.00177265	0.00253703	0.00320492	0.00306069	0.00263459	0.00172367	0.00238804	0.00241097	0.00247191	0.00339221	0.00219395	0.00181831	0.00320385	0.00315059	0.00181845	0.00350523	0.00415493	0.00101401
rpS3_75__CG_2015-16scaffold_91979_2__Bacteria_CPR_ParcubacteriaOD1_Azambacteria_GWE1_OD1__84.8	0.000740565	0	0	0	0	0	0	0	0	0.000605262	0.000869444	0	0	0.000679683	0.000415754	0.000903547	0	0.000777172	0	0.000868615	0.00079686	0.00153171	0.00168003	0.00099998	0.00152162	0.00415133	0
rpS3_905__CG_2015-08_scaffold_1533_26__Bacteria_BacteroidetesChlorobi_group_Bacteroidetes_Flavobacteriia_Flavobacteriales_Flavobacteriaceae_Bizionia_argentinensis_JUB59_DSM_19628__89.7	0	0.00239831	0.00175638	0.00192935	0.00207096	0.00200203	0.00163571	0.00129235	0.00152619	0.00127605	0.00122432	0.0027803	0.00203182	0.0034213	0.00393822	0.00206218	0.00410547	0.00198179	0.00165295	0	0	0.000803391	0	0.000807124	0.00104048	0	0.00218991
rpS3_327__CG_2015-15scaffold_18459_4__Bacteria_Parcubacteria_OD1_Nomurabacteria_CG_Nomura_04__100	0.00109706	0.00312108	0.00345677	0.00276187	0.00261376	0.00295933	0.00295837	0.0038248	0.00325012	0.00386546	0.00401725	0.0027358	0.00239996	0.00210989	0.00185089	0.0016755	0.00187918	0.00201461	0.001915	0.00166132	0.000596227	0.000791272	0.000843732	0	0.000616253	0	0.00199618
rpS3_643__CG_2015-18scaffold_53602_8__Bacteria_Proteobacteria_Zetaproteobacteria_zeta_proteobacterium_SCGC_AB_137_I08__86.1	0.00396539	0.00166681	0.00222936	0.00160195	0.00166744	0.00225454	0.00178166	0	0.000954104	0.000861156	0.000542398	0	0	0	0	0	0.0014494	0.000350939	0	0	0	0	0	0	0	0	0.00153568
rpS3_202__CG_2015-18scaffold_619_25__Bacteria_OP11_uncultured_DG_75__68.7	0.00171831	0.000793513	0.000390244	0.000642309	0	0	0	0	0.000593892	0.000951581	0.001132	0.0016826	0.00140735	0.00144983	0.000947553	0.000991451	0.00100309	0.00118688	0.00163453	0.0020442	0.00128809	0.00320619	0.00249636	0.00164537	0.0039578	0.00294417	0.000656858
rpS3_502__CG_2015-02scaffold_1594_33__Bacteria_Nitrospirae_CG_Nitrosp_01__99.5	0.00393668	0.00178954	0.00166977	0.00147777	0.00150068	0.0017302	0.00165476	0.00167514	0.00195228	0.00256053	0.00327894	0.00328811	0.00364224	0.00314695	0.00267388	0.00310101	0.00273759	0.00278547	0.00292898	0.00331661	0.00165745	0.0023924	0.00253453	0.00159084	0.00170612	0	0.00106607
rpS3_173__CG_2015-07scaffold_24176_1__Bacteria_Parcubacteria_OD1_CG_CPR_10_CG_CPR10_01__65.5	0.00235252	0	0.00112015	0.00160324	0.000929856	0.00146238	0.00162165	0.00140237	0	0.00229072	0.00299496	0.00350365	0.00381013	0.00357223	0.00258201	0.00335547	0.00283568	0.00296954	0.00353933	0.0020423	0.00188687	0.00389651	0.00333752	0.00163988	0.00261409	0	0.00111053
rpS3_282__CG_2015-01t_scaffold_1316_3__Bacteria_CPR_ParcubacteriaOD1_L1_Parcubacteria_bacterium_SCGC_AAA040_L21_CrabSpa_001_179__73.3	0	0.00103313	0.000916662	0.000785713	0.000783868	0.000727005	0	0	0	0	0	0	0	0	0	0	0.000610985	0	0	0	0	0	0	0	0	0.003891	0.000854409
rpS3_300__CG_2015-03scaffold_23349_12__Bacteria_Chloroflexi_RIFOXYC12_FULL_Chloroflexi_59_14__98.2	0.00175131	0.00114857	0.00070728	0.00109217	0.00106808	0	0	0	0.001236	0.00180965	0.00209408	0.00225148	0.0023571	0.00174666	0.0015693	0.00140983	0.00145769	0.00172325	0.0017432	0.00388903	0.00115091	0.000991112	0.0012552	0.000858597	0.00089458	0	0
rpS3_585__CG_2015-02scaffold_65435_3__Archaea_DPANN_Woesearchaeota_AR9_gwa2_scaffold_1018__63.8	0	0.000889382	0	0	0	0	0	0	0	0	0	0	0.00379927	0	0	0	0	0.00264037	0.00228452	0	0	0	0	0	0	0	0
rpS3_831__CG_2015-01t_scaffold_47_42__Bacteria_CPR_ParcubacteriaOD1_L1_Parcubacteria_bacterium_SCGC_AAA040_L21_CrabSpa_001_179__77.6	0	0	0	0	0	0	0	0	0	0	0	0	0	0	0	0	0	0	0	0	0	0	0	0	0	0.00377942	0
rpS3_45__CG_2015-16scaffold_2_525__Bacteria_Proteobacteria_Alphaproteobacteria_Sphingomonadales_Sphingomonadaceae_Citromicrobium_sp._JLT1363__97	0	0.00161927	0.00076255	0.00108555	0.000858137	0.00113351	0	0.000881397	0.000774551	0.000888842	0.000885061	0.00162954	0.000894044	0.00209309	0.00377778	0.0027482	0.00172166	0.00139099	0.000815996	0	0	0	0	0	0	0	0.00165951
rpS3_178__CG_2015-09scaffold_1470_28__Bacteria_Microgenomates_OP11_Roizmannbacteria_RIFOXYB2_FULL_OP11_Roizmanbacteria_38_10__77.3	0.000562618	0.00161635	0.000864904	0.00131993	0.00108258	0.00143379	0.0013029	0.000871778	0.00106939	0.00282312	0.00339626	0.00375718	0.00290487	0.00271451	0.00141552	0.00175727	0.00169453	0.00205846	0.00261025	0.00174313	0.0007854	0.00137707	0.00117081	0.000951704	0.00134386	0.00137221	0
rpS3_864__CG_2015-18scaffold_1281_13__Bacteria_CPR_MicrogenomatesOP11_Woesebacteria_GWA1_OP11_45_8_very_partial__73.1	0.00102713	0.000651029	0.000326802	0.000464787	0	0	0	0	0	0.000665484	0.000859416	0.00134623	0.00116659	0.00110438	0.000515836	0.000754333	0.000721239	0.00113175	0.00167638	0.00147566	0.00105955	0.00214465	0.00213734	0.0012336	0.00355526	0.00374391	0
rpS3_271__CG_2015-24scaffold_2319_35__Bacteria_OP9_CG_OP9_01__100	0.00318014	0.00155048	0.000820357	0.00116473	0.00110035	0	0.00136215	0	0.000950782	0.0014842	0.00251381	0.00316782	0.00370799	0.00261965	0.00185432	0.00210155	0.00194182	0.00271841	0.00282124	0.00339385	0.00194889	0.00321067	0.00317624	0.00265138	0.00228701	0	0.000608065
rpS3_132__CG_2015-14scaffold_3855_13__Bacteria_Parcubacteria_OD1_CG_CPR_10_CG_CPR10_01__99.5	0.00228743	0.00262923	0.00150997	0.00108788	0.00127947	0.00138605	0.00125048	0.0011914	0.00110756	0.00180647	0.00237725	0.00256066	0.00252843	0.00228287	0.00152499	0.00205654	0.00214247	0.00196034	0.00243338	0.00175972	0.00159003	0.00300253	0.00311785	0.00195758	0.00366903	0.00366187	0.00133281
rpS3_362__CG_2015-04scaffold_308_48__Bacteria_Proteobacteria_Alphaproteobacteria_Sphingomonadales_Erythrobacteraceae_Porphyrobacter_sp._AAP82__95.2	0	0.00365191	0.00190697	0.00252681	0.00215982	0.00277821	0.00214474	0.00153738	0.00124105	0.000947158	0.000715503	0.00119222	0.000852702	0.00159954	0.00254618	0.00158854	0.00127971	0.0013659	0.000912569	0	0	0.000403209	0	0	0	0	0.00250018
rpS3_595__CG_2015-11scaffold_448_10__Archaea_Micrarchaeota_RBG_16_Micrarchaeota_49_10__60.9	0.00128924	0.00143087	0.00105535	0.000934955	0.000944987	0	0	0	0.00131836	0.00212592	0.00280501	0.00290185	0.00308855	0.00299574	0.00198325	0.00354104	0.00304631	0.00257513	0.00364896	0.00147142	0.00146024	0.00144235	0.00105365	0.00107434	0.00167321	0.000894267	0.000836234
rpS3_737__CG_2015-06scaffold_2916_22__Bacteria_Proteobacteria_Alphaproteobacteria_Rhodobacterales_Rhodobacteraceae_Roseovarius_sp._217__98.3	0	0.00279272	0.00159385	0.00238629	0.00195242	0.00237397	0.00280323	0.00210802	0.00206295	0.00136113	0.000923792	0.0017332	0.00103857	0.00139399	0.00185787	0.00122577	0.00176779	0.00107869	0.000835146	0	0	0.00149172	0.00143026	0.000985061	0.00103487	0	0.00360447
rpS3_107__CG_2015-15scaffold_4153_6__Bacteria_CPR_MicrogenomatesOP11_Roizmanbacteria_GWC2_OP11_ACD12_rel_34_23__98.1	0	0.00122026	0.000882077	0.000905633	0.000740472	0	0	0	0.00089276	0.00280568	0.00333954	0.00355645	0.00248857	0.00190249	0.0011903	0.001191	0.000982067	0.00142474	0.00155237	0.0004183	0	0	0	0	0	0.000702139	0.000727729
rpS3_326__CG_2015-12scaffold_98_158__Bacteria_Parcubacteria_OD1_CG_CPR_12_CG_CPR12_01__100	0.000705595	0.00333979	0.00253184	0.00262587	0.00228448	0.00291193	0.00279224	0.00270013	0.00293966	0.00336481	0.00351198	0.0032116	0.0030416	0.00237643	0.00191381	0.00217038	0.00189055	0.00194304	0.0022157	0.00124459	0.000615338	0.000606601	0	0	0	0	0.00139983
rpS3_274__CG_2015-0102_scaffold_27108_10__Bacteria_Parcubacteria_OD1_Kaiserbacteria_RIFCSPLOWO2_12_FULL_OD1_Kaiserbacteria_45_26__82.3	0	0.00135127	0.00253966	0.00189024	0.00141749	0.000938465	0.000763016	0.000846427	0.000548207	0.00051105	0	0	0	0	0	0	0	0	0	0	0	0	0	0	0	0.00350096	0.00104016
rpS3_27__CG_2015-04scaffold_295_48__Bacteria_Proteobacteria_Alphaproteobacteria_Rhodobacterales_Rhodobacteraceae_Dinoroseobacter_shibae_DFL_12__86.7	0	0.00250188	0.00121869	0.00202835	0.00191019	0.00240758	0.00236459	0.00181302	0.00178609	0.00130822	0.000826742	0.00152182	0.001101	0.00115389	0.00184723	0.00109685	0.0011186	0.000882262	0.00070187	0	0	0.00145292	0.00137102	0.000950665	0.000974803	0	0.00350084
rpS3_387__CG_2015-09scaffold_2_317__Bacteria_Firmicutes_Bacilli_Bacillales_Bacillaceae_Anoxybacillus_flavithermus_WK1__54	0	0.0026891	0.00190867	0.0022294	0.00224087	0.00190542	0.00217485	0.00222068	0.00232861	0.00126088	0.000812801	0.000894934	0.00064894	0.00109535	0.00150381	0.00105541	0.00131766	0.000690906	0.000498189	0	0	0.000440831	0	0	0	0	0.00340523
rpS3_562__CG_2015-01t_scaffold_14366_7__Bacteria_CPR_MicrogenomatesOP11_Pacebacteria_GWB1_OP11_rel_47_8__69.1	0	0	0	0	0	0	0	0	0	0	0	0	0	0	0	0	0	0	0	0	0	0	0	0	0	0.00338573	0
rpS3_275__CG_2015-0102_scaffold_21216_2__Bacteria_Proteobacteria_Alphaproteobacteria_Rhodobacterales_Rhodobacteraceae_Dinoroseobacter_shibae_DFL_12__78.5	0	0.000874803	0	0.000760007	0.000537	0	0	0	0	0	0	0.000587368	0	0.00119021	0.00240095	0.00175757	0.00106459	0.000964178	0.000959264	0	0	0.00251504	0.000885275	0.000635537	0.00337277	0	0.00161358
rpS3_38__CG_2015-16scaffold_7566_8__Bacteria_BacteroidetesChlorobi_group_Bacteroidetes_Bacteroidia_Bacteroidales_Marinilabiaceae_Anaerophaga_sp._HS1__76.6	0.0018995	0.000634201	0.000714327	0.000922952	0.00112439	0	0.000975761	0.000956933	0.00110328	0.00160597	0.00257954	0.00264626	0.00336997	0.00236274	0.00253197	0.00242343	0.0020658	0.00249029	0.00251901	0.000995124	0.000912059	0.00137867	0.00123983	0.00123805	0.00100747	0	0
rpS3_310__CG_2015-01scaffold_84035_3__Bacteria_Parcubacteria_OD1_Kaiserbacteria_RIFCSPLOWO2_12_FULL_OD1_Kaiserbacteria_45_26__80.5	0.00107743	0.00290053	0.00285402	0.00226855	0.00223472	0	0	0.00202973	0.00196625	0.00160355	0.00161705	0.001416	0	0.00120753	0.000682178	0	0.00197715	0	0.000964415	0	0	0	0	0	0	0.00336243	0.00204899
rpS3_73__CG_2015-03scaffold_1989_16__Bacteria_CPR_CPR1_GWA2_CPR1_42_17__51.7	0	0.00308202	0.00334548	0.00312461	0.00257539	0.00215696	0.00175047	0	0.00102178	0.000846388	0.000495151	0.000598653	0	0.000478938	0	0	0.0020693	0	0	0	0	0	0	0.000203763	0	0	0.00283176
rpS3_184__CG_2015-21scaffold_740_9__Bacteria_Caldiserica_Caldisericia_Caldisericales_Caldisericaceae_Caldisericum_CG_Caldi_01__99.5	0.00226978	0.000976185	0	0.000610898	0.000711269	0	0	0	0.000317632	0	0.000614085	0.000712366	0.000940155	0.00055507	0	0.000482042	0.000530037	0.000695413	0.000727073	0.00292436	0.00182082	0.00292248	0.00333505	0.00244445	0.00243916	0	0.000583074
rpS3_242__CG_2015-19scaffold_18982_1__Bacteria_Proteobacteria_deltaepsilon_subdivisions_Deltaproteobacteria_Desulfuromonadales_Geobacteraceae_Geopsychrobacter_electrodiphilus_DSM_16401__93	0	0	0	0	0	0	0	0	0	0	0	0.00258871	0	0.00197604	0.000950156	0.000544369	0.0012674	0	0.00106538	0	0	0.00123151	0.00276888	0.00308684	0.00331171	0	0
rpS3_396__CG_2015-14scaffold_244_13__Bacteria_Parcubacteria_OD1_Moranbacteria_RIFOXYB1_FULL_OD1_Moranbacteria_44_23__74.6	0.00138708	0.0018866	0.00137566	0.00134896	0.00133784	0.00115263	0.00108852	0	0.00100588	0.00168046	0.0024072	0.00315238	0.00327622	0.00251955	0.00154906	0.00258534	0.00253065	0.00258863	0.00263513	0.00102806	0.0013287	0.00115113	0.000844937	0.000624218	0.00102235	0.000963025	0.000713586
rpS3_22__CG_2015-01t_scaffold_218_28__Bacteria_Parcubacteria_OD1_RIF-OD1-11_RIFCSPHIGHO2_01_FULL_RIF_OD1_11_46_22__84.8	0	0	0	0	0	0	0	0	0	0	0	0	0	0	0	0	0	0	0	0	0	0	0	0	0	0.0032555	0
rpS3_432__CG_2015-09scaffold_4135_23__Bacteria_Microgenomates_OP11_Beckwithbacteria_CG_Beckwith_02__100	0.00136653	0.00146504	0.000663459	0.000894037	0.000923437	0	0.000996754	0	0.000896125	0.00148741	0.00240525	0.00311171	0.00276799	0.0028436	0.00164425	0.00229782	0.00204346	0.0024471	0.00317405	0.00257844	0.00168015	0.00325268	0.00237164	0.0016698	0.00325084	0.00147193	0.00102615
rpS3_200__CG_2015-03scaffold_33_118__Bacteria_WWE3_RIFCSPHIGHO2_01_FULL_WWE3_42_13__54.9	0	0.0031	0.00240036	0.00254069	0.00240559	0.00203511	0.00155651	0	0.000919205	0.000656642	0	0.000605062	0	0.00063127	0.000585056	0.000430518	0.00301093	0.000466651	0	0	0	0.000457457	0	0	0.000388856	0.0020021	0.00325247
rpS3_404__CG_2015-16scaffold_57734_1__Bacteria_Proteobacteria_Betaproteobacteria_Hydrogenophilales_Hydrogenophilaceae_Sulfuricella_denitrificans_skB26__96.9	0	0.00178771	0.00177398	0.00214744	0.00308602	0.00325194	0.00246592	0	0.00216216	0.00182836	0.00128272	0.00102437	0	0	0	0.000509982	0	0	0	0.00166568	0	0	0	0.000285538	0	0	0
rpS3_165__CG_2015-13scaffold_0_14__Bacteria_CP_GN02_candidate_division_GN02_bacterium_JGI_0000069_P22_CrabSpa_001_278__68.6	0	0.000766639	0	0.000490081	0	0	0	0	0	0.000529871	0.000720014	0.00239448	0.00212277	0.00325086	0.00255449	0.00143798	0.00130102	0.00135225	0.00124122	0	0	0	0	0	0	0	0
rpS3_469__CG_2015-16scaffold_406_41__Bacteria_CG_CP01_CG_CP01_01__100	0.00147634	0.000661958	0.000559668	0.000659891	0.000796669	0.000791576	0	0	0.00122566	0.00191204	0.00265415	0.0027375	0.00324935	0.00280538	0.00272009	0.00273423	0.00200594	0.0025514	0.00284952	0.00145515	0.000832212	0.00154491	0.00154188	0.00126276	0.000995013	0	0
rpS3_50__CG_2015-03scaffold_63_9__Bacteria_Proteobacteria_Alphaproteobacteria_unclassified_Alphaproteobacteria_Micavibrio_aeruginosavorus_ARL_13__81.1	0	0.00244428	0.0020681	0.00243463	0.00225222	0.00190726	0.00202922	0.00219946	0.00175662	0.00115442	0.000596201	0.000587174	0.000437463	0.000847543	0.00151503	0.00113224	0.00134892	0.000508717	0	0	0	0.000357073	0	0	0	0	0.00324546
rpS3_371__CG_2015-12scaffold_781_14__Bacteria_CG_CPR_16_CG_CPR16_01__100	0.00212052	0.00152307	0.00079516	0.000807242	0.000998684	0	0.000763715	0	0.000794774	0.00152542	0.00250542	0.00322124	0.00311281	0.00273927	0.00193529	0.00237228	0.00185503	0.00275451	0.00323673	0.00253444	0.00197321	0.00310877	0.00250124	0.00134234	0.00320585	0	0.00100047
rpS3_898__CG_2015-01t_scaffold_26023_11__Bacteria_Parcubacteria_OD1_Kaiserbacteria_RIFCSPLOWO2_12_FULL_OD1_Kaiserbacteria_45_26__81.4	0	0	0.00241101	0.0019178	0.00127016	0	0	0	0	0	0	0	0	0	0	0	0	0	0	0	0	0	0	0	0	0.00321243	0
rpS3_130__CG_2015-01scaffold_380_20__Bacteria_Ignavibacteria_CG_Ignavi_01__100	0.00250132	0.00209117	0.00276371	0.00314813	0.002984	0.0028998	0.002564	0.00144975	0.00211747	0.0032031	0.0031113	0.00247728	0.00291208	0.00190883	0.00179701	0.0010893	0.00106352	0.00131337	0.00108427	0.00105558	0.000815935	0.00119082	0.00119191	0.00104139	0.000563833	0	0.00135213
rpS3_498__CG_2015-01t_scaffold_32_72__Bacteria_Microgenomates_OP11_Pacebacteria_RIFCSPHIGHO2_02_FULL_OP11_Pacebacteria_46_9__94.4	0	0	0	0.000394632	0	0	0	0	0	0	0	0	0	0	0	0	0	0	0	0	0	0	0	0	0	0.00317895	0
rpS3_695__CG_2015-09scaffold_843_33__Bacteria_Microgenomates_OP11_Collierbacteria_CG_Collier_01__100	0	0.002245	0.00145197	0.00203259	0.00205884	0.00278798	0.00255851	0.0013647	0.00173976	0.0026617	0.00263576	0.00306864	0.00234232	0.00163982	0.000985446	0.00110174	0.00100558	0.00125951	0.0015285	0.000619778	0	0.000490107	0.000426962	0	0.000425101	0.00123092	0.0011606
rpS3_35__CG_2015-11scaffold_2326_40__Bacteria_Parcubacteria_OD1_CG_CPR_09_CG_CPR09_01__99.6	0.00168212	0.000973569	0.000751126	0.000834482	0.000815765	0	0	0	0.00102221	0.00143237	0.00226101	0.00227834	0.00305487	0.00219419	0.00187637	0.00194973	0.00189644	0.00217563	0.00211788	0.00145461	0.000945698	0.00109772	0.00128661	0.000825718	0.000790602	0	0.000507038
rpS3_118__CG_2015-07scaffold_282_38__Bacteria_Cyanobacteria_Chroococcales_Thermosynechococcus_elongatus_BP_1__56.1	0.000897449	0.00296029	0.0011129	0.00149362	0.00131331	0.000963691	0.00238394	0.00163154	0.00104566	0.00125428	0.000767732	0	0	0.00083041	0.00212994	0.0012405	0.0011754	0.0012299	0.000323215	0.000912076	0.000588054	0	0	0	0	0	0.00302569
rpS3_230__CG_2015-20scaffold_1071_28__Bacteria_OP11_uncultured_DG_75__63.3	0.000524732	0.000825198	0	0	0	0	0	0	0	0.000730239	0.00136351	0.00228278	0.00183875	0.00144806	0.0006637	0.00106161	0.00113318	0.00161918	0.00210821	0.00156892	0.00100699	0.00187453	0.00178704	0.000948053	0.00302499	0.00235983	0.000478342
rpS3_501__CG_2015-19scaffold_17813_4__Bacteria_CPR_MicrogenomatesOP11_GWA2_OP11_46_16_partial__81	0.000854189	0.00106881	0	0.000672498	0.000730659	0.00103202	0.000993729	0.000736846	0.000901838	0.00144109	0.00243548	0.00299914	0.00284518	0.00212972	0.00146226	0.00172122	0.00152999	0.0021841	0.00212172	0.00159202	0.000963653	0.00151568	0.00121537	0.000792608	0.000844984	0	0.000597579
rpS3_277__CG_2015-16scaffold_363_31__Bacteria_Cyanobacteria_Chroococcales_Synechocystis_sp._PCC_6308__95	0.000365215	0.00148255	0.000610251	0.00104463	0.000813388	0	0	0.001197	0.00107742	0.00105115	0.000542937	0	0	0.00072122	0.00274178	0.00111372	0.000542153	0	0	0	0.000563834	0.00188607	0.00296365	0.00137422	0.00224285	0	0.00185032
rpS3_673__CG_2015-23scaffold_6017_8__Bacteria_Proteobacteria_Gammaproteobacteria_Vibrionales_Vibrionaceae_Vibrio_anguillarum_775_I__100	0	0	0	0	0	0	0	0	0	0	0	0	0	0	0	0.00293258	0.00166766	0	0	0	0	0	0.000591015	0	0	0	0.00254177
rpS3_500__CG_2015-21scaffold_1596_7__Bacteria_CPR_MicrogenomatesOP11_GWA2_OP11_46_16_partial__81	0.000876635	0.00112181	0.000602723	0.000734423	0.000675972	0	0	0	0.000820092	0.00142333	0.00239938	0.00290651	0.00264459	0.00209764	0.00148347	0.0017836	0.00140755	0.00207537	0.00201021	0.00155046	0.000893162	0.00153227	0.00113141	0.000726907	0.000888113	0.000666461	0
rpS3_666__CG_2015-17scaffold_125104_10__Bacteria_Proteobacteria_Alphaproteobacteria_Sphingomonadales_Erythrobacteraceae_Porphyrobacter_sp._AAP82__87.2	0	0.00245644	0.00212936	0.0027013	0.00194363	0.0027637	0.00248639	0.00221581	0.00165361	0.0011944	0.0012044	0.00146235	0	0.00188923	0.00203552	0.00162446	0.00155948	0.0012223	0.000834671	0	0	0.000660783	0	0	0	0	0.0028716
rpS3_129__CG_2015-04scaffold_7_155__Bacteria_Microgenomates_OP11_Pacebacteria_CG_Pacebac_02__100	0.000858784	0.00177971	0.00215981	0.00252411	0.00238535	0.00224466	0.00209011	0.00158422	0.00160577	0.00177449	0.00162428	0.00155629	0.00127853	0.000920072	0.000706918	0.000775399	0.00067191	0.000791738	0.000840291	0	0	0	0	0	0	0.00286637	0.00171809
rpS3_94__CG_2015-10scaffold_32344_7__Bacteria_Chloroflexi_RIFOXYC12_FULL_Chloroflexi_59_14__97.2	0.00120897	0	0	0.000842952	0	0	0	0	0.000944597	0.00134157	0.00121859	0.00165102	0.00187639	0.00125088	0.00112967	0	0.000911412	0.00125171	0.00120743	0.00284736	0.000825753	0.000906245	0	0	0	0	0
rpS3_504__CG_2015-03scaffold_26623_7__Bacteria_Parcubacteria_OD1_CG_CPR_10_CG_CPR10_01__64.3	0	0	0.000879923	0.000681939	0.000946829	0	0	0	0	0.00123736	0	0.00196549	0	0.00157566	0	0	0	0.00143925	0	0	0.00121499	0.00277306	0	0	0	0	0
rpS3_116__CG_2015-16scaffold_2049_9__Bacteria_Proteobacteria_deltaepsilon_subdivisions_Deltaproteobacteria_Desulfobacterales_Desulfobacteraceae_Desulfobacterium_anilini_DSM_4660__87.3	0.0018037	0.000837986	0.000728478	0.00112657	0.00115403	0.00161757	0.00133914	0.00106187	0.00149211	0.001741	0.00222664	0.0025109	0.00277177	0.00208668	0.00199778	0.00186819	0.00138744	0.00206143	0.00191477	0.00240457	0.00110947	0.00132895	0.00142125	0.00101926	0.00107033	0	0
rpS3_16__CG_2015-04scaffold_495_18__Bacteria_Peregrinibacteria_CG_PER_02__100	0	0.00145948	0.00156538	0.00175238	0.00216238	0.00203334	0.00276627	0.0014852	0.00182632	0.00249712	0.00216614	0.00208813	0.00144182	0.00128392	0.000714283	0.00082932	0.000772809	0.000960653	0.0012141	0	0	0	0	0	0	0	0.000889014
rpS3_454__CG_2015-01t_scaffold_16_102__Bacteria_Parcubacteria_OD1_Wolfebacteria_RIFCSPLOWO2_02_FULL_OD1_Wolfebacteria_41_13b__62.4	0	0	0	0	0	0	0	0	0	0	0	0	0	0	0	0	0	0	0	0	0	0	0	0	0	0.00275553	0
rpS3_503__CG_2015-12scaffold_177039_1__Archaea_DPANN_Pacearchaeota_RBG_16_Pacearchaeota_35_8__62.8	0	0	0	0	0	0	0	0	0	0	0	0.000176277	0	0	0	0	0	0	0	0	0	0	0	0	0	0.00274316	0
rpS3_140__CG_2015-16scaffold_1667_22__Bacteria_Proteobacteria_Gammaproteobacteria_Xanthomonadales_RIFOXYA1_FULL_Xanthomonadales_68_6__85.9	0	0.00076722	0.000546319	0.000645013	0.0005935	0	0	0	0.00097553	0.000828743	0.000912807	0.00216371	0.00223989	0.00271153	0.00241701	0.00165053	0.00158927	0.00145217	0.00139996	0	0	0.00144225	0.00200248	0.00147461	0.00177627	0	0.000740093
rpS3_467__CG_2015-18scaffold_51094_13__Bacteria_Chloroflexi_RIFOXYC12_FULL_Chloroflexi_59_14__98.2	0.00121838	0.00101023	0	0	0	0	0	0	0.000910161	0.00142535	0.00181883	0.00183678	0.00180988	0.0013607	0.0013241	0.00106227	0.000888848	0.00138576	0.00154701	0.00269305	0	0.000800235	0.00116876	0	0.00084005	0	0
rpS3_672__CG_2015-0102_scaffold_93553_1__Bacteria_Parcubacteria_OD1_Kaiserbacteria_RIFCSPLOWO2_12_FULL_OD1_Kaiserbacteria_45_26__83	0	0.00169614	0.00219736	0.00205124	0.00165947	0.00266375	0	0	0.00172455	0	0.00132354	0.00121726	0	0.00106522	0	0.000981978	0	0	0.000870877	0	0	0	0	0	0	0.00269102	0.00118956
rpS3_516__CG_2015-20scaffold_81_46__Bacteria_Microgenomates_OP11_Roizmannbacteria_RIFCSPLOWO2_01_FULL_OP11_Roizmanbacteria_44_13__75.5	0.000802445	0.00095064	0	0	0	0	0	0	0	0.000614169	0.00113118	0.00153958	0.00148057	0.00105808	0.000616673	0.000897776	0.000942156	0.00116169	0.00149114	0.00172713	0.00121981	0.00268409	0.00216751	0.00140309	0.00252613	0.0012456	0
rpS3_749__CG_2015-18scaffold_1866_18__Bacteria_Chloroflexi_Dehalococcoidia_CG_Dehalo_02__98.7	0.00268299	0.000960529	0	0	0.000696774	0	0	0	0	0.000843817	0.0010722	0.00130798	0.00143201	0.00109997	0.000889537	0.00108466	0.000968596	0.00124553	0.00131749	0.00128529	0.00139068	0.00175972	0.00211511	0.00144207	0.00187695	0	0
rpS3_83__CG_2015-01t_scaffold_11876_3__Bacteria_Parcubacteria_OD1_RIF-OD1-1_RIFCSPLOWO2_01_FULL_RIF_OD1_10_47_33__87.6	0	0	0	0	0	0	0	0	0	0	0	0	0	0	0	0	0	0	0	0	0	0	0	0	0	0.00266603	0
rpS3_349__CG_2015-12scaffold_1011_33__Bacteria_Microgenomates_OP11_Roizmanbacteria_CG_Roizman_01__100	0.000886719	0.000961842	0.000472907	0.000597408	0.000497127	0.000684574	0	0	0.000565997	0.0010372	0.00177297	0.00233612	0.0022044	0.00178179	0.0011405	0.00155419	0.00123602	0.00185345	0.002115	0.00161257	0.00111822	0.00265209	0.00180408	0.00112026	0.00231662	0.00053605	0.000575982
rpS3_732__CG_2015-23scaffold_21435_10__Bacteria_Chloroflexi_RIFOXYC12_FULL_Chloroflexi_59_14__98.2	0.00111086	0	0	0.000605975	0.000687389	0	0	0	0.000828701	0.00103156	0.00131592	0.0013743	0.00164953	0.001234	0.00104427	0.000806384	0.000700214	0.00104134	0.00117282	0.00264377	0.000900993	0.000676767	0.000941004	0	0.000700593	0	0
rpS3_261__CG_2015-01scaffold_243_17__Bacteria_Parcubacteria_OD1_Uhrbacteria_RIFCSPHIGHO2_12_FULL_OD1_Uhrbacteria_60_25__62.7	0.00197794	0.00258577	0.00230483	0.00242993	0.00192576	0.0026082	0.0020343	0.00163684	0.00168318	0.0019379	0.00198505	0.0018358	0.00156911	0.00109453	0.000802786	0.000783667	0.000894776	0.000879752	0.00091813	0.000991976	0	0	0	0	0	0.00133597	0.00141475
rpS3_135__CG_2015-16scaffold_468_10__Bacteria_CPR_MicrogenomatesOP11_Roizmanbacteria_GWC2_OP11P37_13__90.1	0.000894558	0.00110234	0.000481304	0.000491513	0.000543622	0.000769086	0	0	0	0.000939615	0.00178657	0.00242397	0.00245561	0.00181646	0.00103703	0.00139107	0.00130678	0.00193319	0.00233922	0.00185991	0.00112777	0.00258965	0.00214148	0.00121615	0.00223142	0.00114124	0.000533197
rpS3_320__CG_2015-09scaffold_39_52__Bacteria_Parcubacteria_OD1_Nomurabacteria_RIFCSPLOWO2_01_FULL_OD1_Nomurabacteria_33_24__62	0	0.00157799	0.00103078	0.00112206	0.00120518	0.000932735	0.00109729	0.00186382	0.00257853	0.00139481	0.000878522	0.000980406	0.000740592	0.00147341	0.00226968	0.00137989	0.00175323	0.000659734	0	0	0	0.000444017	0	0	0	0	0.00111552
rpS3_636__CG_2015-01t_scaffold_943_2__Bacteria_Parcubacteria_OD1_RIFOXYD1_FULL_OD1_46_19__68.5	0	0	0	0	0	0	0	0	0	0	0	0	0	0	0	0	0	0	0	0	0	0	0	0	0	0.00255133	0
rpS3_15__CG_2015-16scaffold_56304_12__Bacteria_Chloroflexi_RIFOXYC12_FULL_Chloroflexi_59_14__98.2	0	0	0	0.000575171	0	0	0	0	0	0	0	0	0	0.00115994	0	0.000956655	0	0	0	0.0025184	0	0	0	0	0.000595089	0	0
rpS3_721__CG_2015-25scaffold_9059_12__Bacteria_Proteobacteria_Betaproteobacteria_Burkholderiales_Comamonadaceae_Rhodoferax_CG_Rhodof_03__89	0	0	0	0	0	0	0	0	0.00110075	0	0	0.000968888	0	0	0	0	0.000952059	0.0011398	0	0	0	0.00150905	0.00251208	0.00193062	0.00174342	0	0
rpS3_793__CG_2015-02scaffold_2883_12__Bacteria_Parcubacteria_OD1_CG_CPR_10_CG_CPR10_01__63.3	0.00135797	0.00154759	0.000848625	0.000694682	0.00077211	0	0	0	0	0.0011053	0.00153432	0.00171264	0.00164525	0.00153066	0.000986865	0.00121552	0.00113545	0.00119692	0.00147981	0.00111717	0.00104193	0.00251198	0.00212907	0.00172733	0.00249294	0	0.000662507
rpS3_78__CG_2015-10scaffold_3431_3__Bacteria_Parcubacteria_OD1_Wolfebacteria_CG_Wolfe_01__85.7	0.000959593	0.000935252	0.000582541	0.000460171	0.000405253	0.000395351	0	0.000409423	0.000478425	0.000847066	0.000837344	0.00116783	0.000978072	0.000865146	0.000579204	0.000876982	0.000885449	0.000846905	0.00117235	0.000763026	0.000769854	0.00123081	0.00140507	0.000670842	0.00131436	0.00249601	0.000528801
rpS3_169__CG_2015-0102_scaffold_5395_9__Bacteria_Proteobacteria_Alphaproteobacteria_Rhodobacterales_Rhodobacteraceae_Roseobacter_Thalassiobium_sp._R2A62_genomic_scaffold_scf_1112329232034__90.2	0	0.00123437	0.000709879	0.00103202	0.000821163	0.00109218	0	0	0.000595104	0.000418049	0	0.00041796	0	0.000549227	0.000893492	0.000781882	0.000503103	0	0	0	0	0.00248762	0	0	0.00148606	0	0.00117174
rpS3_128__CG_2015-02scaffold_4285_3__Bacteria_Parcubacteria_OD1_Wolfebacteria_CG_Wolfe_01__85.3	0.000942719	0.00112008	0	0	0	0	0	0	0	0.000673565	0.000906908	0.00109994	0.00106185	0.000896923	0.000637685	0.000921034	0.000873466	0.000915395	0.00134074	0.000748804	0.000748695	0.00112777	0.00139347	0	0.00131056	0.00248579	0
rpS3_764__CG_2015-01t_scaffold_642_20__Bacteria_Microgenomates_OP11_Levybacteria_RBG_16_OP11_Levybacteria_35_6__80.3	0	0	0.000592555	0.000591212	0	0	0	0	0	0.000507185	0	0	0	0	0	0	0	0	0.000265621	0	0	0	0	0	0	0.00247249	0
rpS3_298__CG_2015-16scaffold_1_602__Bacteria_Proteobacteria_Alphaproteobacteria_Sphingomonadales_Sphingomonadaceae_Citromicrobium_sp._JLT1363__93.1	0	0	0	0	0	0	0	0	0	0.000654593	0.000928971	0.00218699	0.00147906	0.00216519	0.00246782	0.0021707	0.00148427	0.00182415	0.00116896	0	0	0	0	0	0	0	0
rpS3_743__CG_2015-24scaffold_25998_4__Bacteria_Chloroflexi_RIFOXYC12_FULL_Chloroflexi_59_14__98.2	0.00111212	0	0	0.000598322	0	0	0	0	0	0.0011363	0.00111605	0.00157538	0.00162456	0.000969965	0.00115501	0	0	0.00131843	0.00111254	0.00245762	0.000569364	0	0.00087658	0.000587976	0	0	0
rpS3_561__CG_2015-15scaffold_1_115__Bacteria_CP_SR1_bacterium_Aalborg_AAW_1__60.3	0	0.00159618	0.00100579	0.00122145	0.00121066	0	0.00118441	0.00143155	0.00242929	0.00119502	0.000764297	0.000866098	0.000657925	0.00164373	0.00206923	0.00134731	0.00138581	0.000779094	0	0	0	0.000876512	0.000415433	0	0.000441119	0	0.00125949
rpS3_369__CG_2015-19scaffold_6198_2__Bacteria_Parcubacteria_OD1_CG_CPR_10_CG_CPR10_01__76.3	0.000961557	0.00116248	0	0	0	0	0	0	0	0.000955723	0.00160826	0.00181183	0.00179115	0.0013998	0.00103732	0.00125129	0.00128515	0.00133438	0.00206369	0.00119875	0.00115568	0.00178598	0.00170688	0.000968876	0.00197764	0.00242016	0.000594017
rpS3_700__CG_2015-17scaffold_48501_7__Bacteria_Parcubacteria_OD1_Kaiserbacteria_RIFCSPLOWO2_12_FULL_OD1_Kaiserbacteria_45_26__83.8	0	0	0.00187386	0.00128951	0.000875486	0	0	0	0	0	0	0	0.00012167	0	0	0	0.000350813	0	0	0	0	0	0	0	0	0.00241318	0.000640821
rpS3_227__CG_2015-01t_scaffold_14498_1__Bacteria_CPR_MicrogenomatesOP11_Pacebacteria_GWB1_OP11_rel_47_8__65.4	0	0.000289751	0	0	0	0	0	0	0	0	0	0	0	0	0	0	0	0	0	0	0	0	0	0	0	0.00237138	0.000346714
rpS3_755__CG_2015-19scaffold_1503_11__Bacteria_Microgenomates_OP11_Roizmanbacteria_CG_Roizman_01__96.4	0.000762039	0	0	0	0	0	0	0	0	0.000924305	0.00150032	0.00191976	0.0019072	0.00147646	0.00106639	0.00138361	0.00109967	0.0015345	0.00203026	0.00140716	0.000985957	0.00231959	0.00160578	0.00103949	0.00202917	0	0
rpS3_659__CG_2015-05scaffold_209_16__Bacteria_CPR_ParcubacteriaOD1_GWA2_OD1_44_15_partial__63	0	0.00208926	0.00183098	0.00177753	0.00202455	0.00155982	0.00139944	0.00175872	0.0016456	0.00109843	0.000726598	0.00100028	0.000902469	0.00175243	0.00231635	0.0013123	0.00216536	0.000799234	0.000670523	0	0	0.000357145	0	0	0	0	0.00181211
rpS3_448__CG_2015-09scaffold_16786_8__Bacteria_OP9_CG_OP9_01__99.2	0.00221813	0.000999787	0.000614758	0.000623699	0	0	0	0.000398199	0.000773025	0	0.00152728	0.00219764	0.00230858	0.00170247	0.00130195	0.00126117	0.00128132	0.00172007	0.00176388	0.00197518	0.00119452	0.00179634	0.00173353	0.00160684	0.00162299	0	0
rpS3_566__CG_2015-17scaffold_87479_2__Bacteria_Proteobacteria_deltaepsilon_subdivisions_Deltaproteobacteria_Desulfuromonadales_Geobacteraceae_Geopsychrobacter_electrodiphilus_DSM_16401__92.2	0	0	0	0	0	0	0	0	0	0	0	0.00157075	0.00106271	0.00126792	0	0	0.000740799	0.000529555	0.000691325	0	0	0.000716252	0.00151508	0.00208854	0.00229444	0	0
rpS3_87__CG_2015-17scaffold_1974_18__Bacteria_Parcubacteria_OD1_Kuenenbacteria_CG_Kuenen_02__100	0.000866614	0.00100673	0.000592698	0.000598827	0.000600271	0	0	0	0.000746116	0.00109761	0.00180673	0.00191328	0.00228785	0.00162172	0.00117739	0.00142427	0.0014933	0.00165485	0.00156034	0.000987359	0.000977153	0.0009124	0.000941567	0.000756431	0.000756738	0	0
rpS3_292__CG_2015-0102_scaffold_3649_13__Eukaryota_Viridiplantae_Chlorophyta_Chlorophyceae_Chlamydomonadales_Chlamydomonadaceae_Chlamydomonas_reinhardtii__45.5	0	0.00201555	0.000724013	0.000990684	0.000982649	0	0.000655465	0.00080575	0.00114197	0	0.000412127	0	0	0	0	0	0	0	0	0	0	0	0	0	0	0	0.00227768
rpS3_724__CG_2015-09scaffold_1194_9__Bacteria_Proteobacteria_Betaproteobacteria_Rhodocyclales_Rhodocyclaceae_CG_Rhodocyc_01__100	0	0.000785387	0.00119609	0.00134786	0.00144942	0.00227485	0.00202063	0.00139048	0.00165375	0.00156801	0.000965269	0.00065495	0	0.000290497	0	0	0	0	0	0.000828663	0	0	0	0	0	0	0.00050683
rpS3_619__CG_2015-02scaffold_100_88__Bacteria_Parcubacteria_OD1_Nomurabacteria_CG_Nomura_02__100	0	0.00191882	0.00201737	0.00183398	0.00150059	0.00175629	0.0017184	0.00226494	0.00185253	0.00200902	0.00149857	0.0013523	0.00114341	0.000859488	0.000668935	0.00102833	0.00121639	0.00129902	0.00139205	0	0	0	0	0	0	0.0012677	0.00060203
rpS3_457__CG_2015-17scaffold_819_26__Bacteria_Parcubacteria_OD1_Magasanikbacteria_RifOxyC12_full_OD1_Magasanikbacteria_33_11__97.8	0	0.0022421	0.00137196	0.00105351	0.000959598	0	0	0.000829657	0.000813549	0.000623447	0.000546589	0.000676985	0.000549128	0.000529329	0.000501759	0	0.00115647	0	0	0	0	0	0	0	0	0	0.00148955
rpS3_270__CG_2015-01scaffold_186_27__Bacteria_BacteroidetesChlorobi_group_Bacteroidetes_Flavobacteriia_Flavobacteriales_Cryomorphaceae_Crocinitomix_catalasitica_ATCC_23190__78	0.00120904	0.00196645	0.00194588	0.00222644	0.0016629	0.00160011	0.00166645	0	0.000852266	0.000737914	0.000518838	0.000615501	0.000436316	0.000711863	0.000946504	0.000794944	0.00205264	0.000706917	0.000668537	0	0	0	0	0	0	0	0.00151839
rpS3_740__CG_2015-01t_scaffold_67_53__Bacteria_Proteobacteria_deltaepsilon_subdivisions_Deltaproteobacteria_Myxococcales_Nannocystineae_Kofleriaceae_Haliangium_ochraceum_DSM_14365__61.5	0	0	0	0	0	0	0	0	0	0	0	0	0	0	0	0	0	0	0	0	0	0	0	0	0	0.00221499	0
rpS3_51__CG_2015-0102_scaffold_5_540__Bacteria_Proteobacteria_Gammaproteobacteria_Oceanospirillales_Oceanospirillaceae_Thalassolituus_oleivorans_R6_15__96.9	0	0.00114325	0.000971075	0.000750749	0.000621931	0	0.00105535	0.00207387	0.0015521	0.000686974	0	0	0	0.000607158	0.000596294	0.000703497	0.00101109	0.00055754	0.000577491	0	0	0	0	0	0	0	0.00220726
rpS3_314__CG_2015-05scaffold_1645_5__Bacteria_Chloroflexi_Dehalococcoidia_CG_Dehalo_02__100	0.00217659	0.000763776	0.000514848	0.000620799	0.000676483	0.000667672	0.000679851	0	0.000476359	0.000659063	0.000973193	0.001029	0.00122319	0.000924451	0.000687597	0.000870674	0.00080508	0.000939565	0.00112489	0.0011385	0.00113013	0.00150423	0.00181506	0.00116537	0.00157017	0	0.000514263
rpS3_752__CG_2015-01t_scaffold_503_39__Bacteria_Parcubacteria_OD1_Wolfebacteria_RIFCSPHIGHO2_02_FULL_OD1_Wolfebacteria_42_16__67.9	0	0	0.000611338	0.000375958	0	0	0	0	0	0	0	0	0	0	0	0	0	0	0	0	0	0	0	0	0	0.00216076	0
rpS3_798__CG_2015-11scaffold_1702_30__Bacteria_Proteobacteria_Gammaproteobacteria_Pseudomonadales_Pseudomonadaceae_Azotobacter_group_Azotobacter_vinelandii_CA6__45	0.000662299	0.0021332	0.000732184	0.0010002	0.000939108	0	0.00161377	0.00116835	0.000672631	0.000887027	0.000525585	0	0	0.000557626	0.00143399	0.000817479	0.000829975	0.000799617	0	0.000644362	0	0	0	0	0	0	0.0021567
rpS3_718__CG_2015-24scaffold_29618_6__Bacteria_Parcubacteria_OD1_CG_CPR_10_CG_CPR10_01__61.7	0.00122082	0	0	0	0	0	0	0	0	0.000818849	0	0.00149708	0	0	0	0.00130416	0.00116352	0	0.00171451	0.00121547	0	0.00212524	0.00214992	0.00113488	0.00204833	0.00171766	0
rpS3_238__CG_2015-12scaffold_254_12__Bacteria_Parcubacteria_OD1_Moranbacteria_CG_Moran_01__100	0	0.00129283	0.00123267	0.0014355	0.00141933	0.00146966	0.00123187	0.000846222	0.0013377	0.00214884	0.00181208	0.00186823	0.00140786	0.00127664	0.000870056	0.000877105	0.00081129	0.000924801	0.000866058	0	0	0	0	0	0	0	0.000601061
rpS3_62__CG_2015-18scaffold_912_33__Bacteria_Omnitrophica_CG_Omnitr_03__99.6	0.00109151	0.0008302	0.000888661	0.000597909	0.000649433	0	0	0	0.000894961	0.00123889	0.00176287	0.00186463	0.00160758	0.00167429	0.00107514	0.00210986	0.00154982	0.00133564	0.00171589	0.000811991	0.000651695	0.000821224	0.000778107	0.000543202	0.0006666	0	0
rpS3_499__CG_2015-01t_scaffold_763_21__Bacteria_Microgenomates_OP11_Pacebacteria_RIFCSPHIGHO2_02_FULL_OP11_Pacebacteria_46_9__93.5	0	0	0	0	0	0	0	0	0	0	0	0	0	0	0	0	0	0	0	0	0	0	0	0	0	0.00210487	0
rpS3_156__CG_2015-17scaffold_29714_7__Bacteria_Parcubacteria_OD1_CG_CPR_10_CG_CPR10_01__71.8	0.000914265	0.00118737	0.000577383	0.000458286	0	0	0	0	0	0.000856159	0	0.00087979	0.000994607	0.000935893	0	0.00108815	0.00100678	0.000969446	0.000880324	0	0.000702943	0.00124345	0.00101725	0.00082987	0.00137364	0.0020954	0.000645787
rpS3_21__CG_2015-15scaffold_2893_13__Eukaryota_stramenopiles_Bacillariophyta_Bacillariophyceae_Bacillariophycidae_Naviculales_Phaeodactylaceae_Phaeodactylum_tricornutum_CCAP_10551__91.7	0.000264025	0.00120805	0.000549562	0.00135405	0.000829873	0	0.00105516	0.00070839	0.000864365	0.00088172	0.000533617	0.000313468	0	0.000879101	0.00208823	0.00134301	0.000987598	0.000981231	0	0	0.000695611	0.000704266	0.000592653	0.000497334	0	0	0.00190989
rpS3_531__CG_2015-01t_scaffold_24052_4__Bacteria_Proteobacteria_deltaepsilon_subdivisions_Deltaproteobacteria_Bdellovibrionales_Bacteriovoracaceae_Bacteriovorax_marinus_SJ__85	0	0	0.000340607	0	0	0	0	0	0	0	0	0	0	0	0	0	0	0	0	0	0	0	0	0	0	0.00208717	0
rpS3_627__CG_2015-23scaffold_256_18__Bacteria_Chloroflexi_Dehalococcoidia_CG_Dehalo_01__100	0.00208386	0.000747836	0.000466614	0	0.000606332	0	0	0	0	0	0.000745426	0.000853575	0.000987317	0.00076168	0.000539532	0.000621688	0.000592225	0.000743037	0.00094384	0.00124179	0.00114045	0.001562	0.00204251	0.00182043	0.00196893	0	0.00049693
rpS3_97__CG_2015-20scaffold_30_71__Bacteria_Proteobacteria_deltaepsilon_subdivisions_Deltaproteobacteria_Syntrophobacterales_Syntrophaceae_Smithella_sp._F21__76.1	0.00176208	0.000625042	0	0.000448108	0	0	0	0	0	0	0.000415625	0.000514196	0.000550723	0.000467773	0	0.000426727	0.000382721	0	0.000583396	0.00138036	0.00123833	0.00169214	0.00200239	0.00147154	0.00207546	0	0.000484504
rpS3_875__CG_2015-04scaffold_165903_2__Bacteria_Parcubacteria_OD1_CG_CPR_10_CG_CPR10_01__73	0	0	0	0.000560028	0	0	0	0	0	0	0	0.00144205	0	0	0	0	0	0	0.0013021	0	0.000760167	0.00179743	0.00206329	0	0.00192047	0	0
rpS3_74__CG_2015-10scaffold_351_59__Archaea_DPANN_Pacearchaeota_AR1_gwc2_scaffold_2477__99.1	0	0.000863475	0.000931336	0.000635416	0	0	0	0	0.000742977	0.00155371	0.00106053	0.0010066	0.000587652	0.000657396	0	0.000536248	0.000580534	0	0.000761713	0	0	0	0	0	0	0.002058	0.000528792
rpS3_209__CG_2015-22scaffold_175_112__Bacteria_Proteobacteria_Alphaproteobacteria_Rhodobacterales_Rhodobacteraceae_Ketogulonigenium_vulgarum_WSH_001__92.5	0	0.0013616	0.000601539	0.000883271	0.000745752	0	0.000871851	0	0.000777553	0.000752361	0.000409793	0	0	0.000663315	0.00172866	0.00111134	0.000682357	0.000423856	0	0	0.000439826	0.00205615	0.000490155	0	0.000699564	0.00194573	0.0015374
rpS3_142__CG_2015-11scaffold_1947_16__Bacteria_Microgenomates_OP11_Beckwithbacteria_CG_Beckwith_01__100	0	0.000649626	0.000550448	0	0	0	0	0	0.000563046	0.00157601	0.00157658	0.0020479	0.0015695	0.00132855	0.000894262	0.00101103	0.000801733	0.00102813	0.00129472	0.000647435	0.000385637	0.00069898	0.000564237	0.000332399	0.000513237	0.00102087	0
rpS3_268__CG_2015-01scaffold_432_12__Bacteria_BacteroidetesChlorobi_group_Bacteroidetes_Sphingobacteriia_Sphingobacteriales_Sphingobacteriaceae_Pseudosphingobacterium_domesticum_DSM_18733__71.6	0.00203536	0	0.000681478	0.000638671	0.000610011	0	0.00063175	0	0.000451781	0.000464866	0.000406562	0	0	0	0	0	0	0	0	0	0	0	0	0	0	0	0
rpS3_211__CG_2015-0102_scaffold_600_21__Bacteria_uncultured_bacterium_SCGC_AB_137_L08__67.5	0	0.0015393	0.00103366	0.00116276	0.001181	0	0	0	0.00125613	0.000743055	0	0.000473314	0	0.000703052	0.00110695	0.000667087	0.000861975	0.00056034	0	0	0	0.000349446	0	0	0	0	0.0020285
rpS3_257__CG_2015-03scaffold_531_48__Bacteria_Elusimicrobia_CG_Elusi_04__100	0	0.00108012	0.00201455	0.0012467	0.000890704	0.00102037	0.00105096	0.00116121	0.000885835	0.000638349	0	0	0	0	0	0	0.000703707	0	0	0	0	0	0	0	0	0	0.00141934
rpS3_508__CG_2015-01t_scaffold_964_26__Bacteria_CPR_MicrogenomatesOP11_Shapirobacteria_GWF2_OP11_rel_37_20__86.4	0	0	0	0	0	0	0	0	0	0	0	0	0	0	0	0	0	0	0	0	0	0	0	0	0	0.00200621	0
rpS3_131__CG_2015-09scaffold_171_69__Bacteria_Verrucomicrobia_CG_Verruco_01__100	0	0	0.000513452	0.000524364	0.000546224	0.00127024	0.00181831	0.00197855	0.00135084	0.000731446	0.000548053	0.00068164	0.000557179	0.000501185	0.000464541	0.00046877	0.000693622	0.000380387	0	0	0	0	0	0	0	0	0
rpS3_113__CG_2015-01scaffold_2688_22__Bacteria_Proteobacteria_deltaepsilon_subdivisions_Deltaproteobacteria_Myxococcales_Cystobacterineae_Myxococcaceae_Anaeromyxobacter_dehalogenans_2CP_C__62.3	0.00197827	0	0	0	0	0	0	0	0	0	0	0	0	0	0	0	0	0	0	0	0	0	0	0	0	0	0
rpS3_440__CG_2015-06scaffold_70948_2__Bacteria_CPR_ParcubacteriaOD1_Falkowbacteria_Parcubacteria_bacterium_SCGC_AAA036_E14_CrabSpa_001_178__62.3	0	0	0	0	0	0.000837246	0	0	0	0	0.00196315	0	0	0	0	0	0	0	0	0	0	0	0	0	0	0	0
rpS3_494__CG_2015-11scaffold_2_253__Bacteria_Microgenomates_OP11_Pacebacteria_CG_Pacebac_01__82.4	0	0.00151022	0.00106492	0.00163344	0.00146109	0.00180065	0.00180654	0	0.00148385	0.00193716	0.00163747	0.0017608	0.00145574	0.00106941	0.000820127	0.000824776	0.000765527	0.000871203	0.000927386	0	0	0.000244128	0	0	0	0.00175783	0.000943681
rpS3_431__CG_2015-18scaffold_6085_4__Bacteria_Parcubacteria_OD1_CG_CPR_12_CG_CPR12_01__73.6	0	0.00114431	0.000603282	0.0012777	0.000758113	0	0	0	0.000825966	0.000851706	0	0	0	0.000776033	0.00191959	0.00113649	0.00102884	0.00105065	0	0	0.000734867	0.000699849	0	0	0	0	0.00193066
rpS3_304__CG_2015-0102_scaffold_8_274__Bacteria_Proteobacteria_Alphaproteobacteria_unclassified_Alphaproteobacteria_Micavibrio_aeruginosavorus_ARL_13__83.6	0	0.00129839	0.00121586	0.00151095	0.001402	0.00117788	0.0015724	0.00182374	0.00185566	0.000926981	0.000459412	0.000411915	0	0.000557591	0.000971968	0.000730817	0.000686466	0	0	0	0	0	0	0	0	0	0.00192003
rpS3_25__CG_2015-19scaffold_47973_5__Bacteria_Chloroflexi_RIFOXYC12_FULL_Chloroflexi_59_14__98.2	0	0	0	0	0	0	0	0	0	0.00092393	0.00123623	0.00114771	0.00141767	0.000932933	0	0.000901851	0.000619831	0.000880127	0.000943729	0.00191376	0.000676432	0.000665583	0.000615591	0	0	0	0
rpS3_356__CG_2015-11scaffold_1394_32__Bacteria_Microgenomates_OP11_Levybacteria_CG_Levy_01__100	0	0	0.000380614	0.000506557	0	0	0	0	0.000487512	0.0015278	0.00162162	0.00191374	0.00132906	0.00111264	0.00078736	0.000694902	0.000544729	0.000850128	0.000861081	0	0	0	0	0	0	0.000995535	0.000419423
rpS3_544__CG_2015-15scaffold_57296_6__Bacteria_Parcubacteria_OD1_Falkowbacteria_CG_Falkow_04__99.5	0.000980869	0	0	0	0	0	0	0	0	0	0.00130916	0.00150583	0.00146658	0.0010909	0.000847206	0.000959904	0.00111544	0.00116265	0.00138245	0	0	0.00190718	0.00148199	0.00118392	0.00135229	0	0
rpS3_632__CG_2015-01t_scaffold_3445_15__Bacteria_Parcubacteria_OD1_RIF-OD1-1_RIFCSPLOWO2_02_RIF_OD1_10_39_10__67	0	0	0.000452667	0	0	0	0	0	0	0	0	0	0	0	0	0	0	0	0	0	0	0	0	0	0	0.00190439	0
rpS3_351__CG_2015-12scaffold_904_16__Bacteria_Ignavibacteria_CG_Ignavi_02__100	0.00037402	0.00119181	0.00130259	0.00171315	0.00165325	0.00160539	0.00141937	0.000882989	0.0013307	0.00189475	0.00162361	0.0012432	0.00128439	0.00090715	0.000760185	0.000608749	0	0.000566199	0.000564118	0.000665394	0.000427812	0.000516379	0	0	0	0	0
rpS3_258__CG_2015-01scaffold_54_104__Bacteria_Proteobacteria_Betaproteobacteria_Burkholderiales_Comamonadaceae_Rhodoferax_CG_Rhodof_04__100	0.00188686	0	0.00124891	0.000791004	0.000808258	0	0	0	0	0	0	0	0	0	0	0	0	0	0	0	0	0	0	0	0	0	0
rpS3_126__CG_2015-19scaffold_7665_1__Bacteria_Parcubacteria_OD1_CG_CPR_07_CG_CPR07_01__68.3	0	0	0	0	0	0	0	0	0	0	0	0.000790665	0	0	0.000408669	0.000521626	0	0.000562999	0.000884457	0	0	0.000656494	0.000744771	0	0.000651352	0.00186309	0
rpS3_164__CG_2015-16scaffold_24197_3__Bacteria_Parcubacteria_OD1_Wolfebacteria_CG_Wolfe_01__82.7	0	0	0	0	0	0	0	0	0	0	0	0	0	0	0	0.000786776	0	0	0	0	0	0.000835003	0	0	0.000960201	0.00185673	0
rpS3_765__CG_2015-01scaffold_1543_8__Bacteria_Proteobacteria_deltaepsilon_subdivisions_Deltaproteobacteria_Myxococcales_Cystobacterineae_Cystobacteraceae_Stigmatella_aurantiaca_DW43_1__67.8	0.0018565	0	0	0	0	0	0	0	0	0	0	0	0	0	0	0	0	0	0	0	0	0	0	0	0	0	0
rpS3_464__CG_2015-03scaffold_216_57__Bacteria_CPR_ParcubacteriaOD1_Falkowbacteria_GWF2_OD1_43_32__77.9	0	0.00185398	0.00127802	0.00109636	0.00114073	0	0.000847701	0	0.000567683	0	0	0	0	0.000361072	0.000414809	0	0.000992253	0	0	0	0	0	0	0	0	0.00141004	0.00128486
rpS3_235__CG_2015-24scaffold_1390_8__Bacteria_Proteobacteria_Gammaproteobacteria_Xanthomonadales_Xanthomonadaceae_Silanimonas_lenta_DSM_16282__70.3	0	0.00085149	0.000505672	0.000705498	0.00067411	0	0	0	0.00072458	0.000647026	0.000674212	0.00146602	0.00093949	0.00151259	0.00183969	0.00114762	0.00160059	0.000860322	0.000692387	0	0	0.000688683	0.0010749	0.0012562	0.00159307	0	0.000957258
rpS3_577__CG_2015-11scaffold_440_45__Bacteria_Proteobacteria_CG_Proteo_01__100	0	0	0	0	0	0	0	0	0.000720776	0.00183404	0.0016555	0.00109318	0.00075636	0.000639836	0	0.000331252	0	0	0	0	0	0	0	0	0	0	0
rpS3_358__CG_2015-16scaffold_3252_31__Bacteria_CG_CPR_15_CG_CPR15_01__100	0.000691737	0.000762824	0	0.000505497	0.000546549	0	0	0	0	0.000788833	0.00134098	0.00171794	0.00183345	0.00150236	0.00102358	0.00124765	0.00107225	0.00156644	0.00136046	0.000900464	0.000703474	0.000960615	0.000815179	0.000556608	0.000784722	0	0
rpS3_728__CG_2015-25scaffold_11_228__Bacteria_BacteroidetesChlorobi_group_Bacteroidetes_Flavobacteriia_Flavobacteriales_Flavobacteriaceae_Gelidibacter_mesophilus_DSM_14095__91.4	0	0.000913344	0.00114828	0.00127885	0.00122904	0.00116692	0	0	0.000756125	0.00050043	0	0.000492339	0	0.000769164	0.000990072	0.000753677	0.00183191	0.00054776	0.000551451	0	0	0.000979626	0.00124897	0.00124174	0.00157098	0	0.00100433
rpS3_120__CG_2015-01t_scaffold_853_19__Bacteria_Microgenomates_OP11_Roizmannbacteria_RIFOXYA1_FULL_OP11_Roizmanbacteria_41_12__61.2	0	0	0	0.000343374	0	0	0	0	0	0	0	0	0	0	0	0	0	0	0	0	0	0	0	0	0	0.00182104	0
rpS3_224__CG_2015-04scaffold_402_9__Bacteria_Proteobacteria_Gammaproteobacteria_Legionellales_Legionellaceae_Legionella_micdadei_ATCC_33218__80.4	0	0.00181446	0.00107227	0.00138366	0.00108158	0.00120624	0.00103712	0	0.000629904	0	0	0	0	0	0	0	0.000597305	0	0	0	0	0	0	0	0	0	0.00100355
rpS3_575__CG_2015-09scaffold_259_74__Bacteria_Proteobacteria_deltaepsilon_subdivisions_Deltaproteobacteria_Myxococcales_Cystobacterineae_Myxococcaceae_Anaeromyxobacter_dehalogenans_2CP_C__70.8	0	0	0	0	0	0	0	0.0017096	0.00180252	0.000746387	0.000790737	0.00124364	0.000638873	0.000574664	0.000641514	0.000606326	0.00117844	0.000669849	0	0	0	0.000512066	0	0	0	0	0
rpS3_556__CG_2015-0102_scaffold_31763_2__Eukaryota_Opisthokonta_Metazoa_Eumetazoa_Bilateria_Coelomata_Protostomia_Ecdysozoa_Panarthropoda_Arthropoda_Mandibulata_Pancrustacea_Crustacea_Branchiopoda_Phyllopoda_Diplostraca_Cladocera_Anomopoda_Daphniidae_Daphnia_pulex_Log50__47.1	0	0.00180211	0.000943384	0.00107787	0.000632818	0	0.00101593	0.00138862	0.000931564	0.000401364	0	0	0	0	0	0	0	0	0	0	0	0	0	0	0	0	0.00096829
rpS3_708__CG_2015-16scaffold_28774_1__Bacteria_Microgenomates_OP11_Woesebacteria_RBG_13_OP11_Woesebacteria_34_9__73.8	0	0	0	0	0	0	0	0	0	0	0	0	0	0.000618665	0	0.000362734	0	0	0.000828924	0.000673699	0	0.00108655	0	0.000607075	0.00179194	0	0
rpS3_837__CG_2015-03scaffold_78_66__Bacteria_Parcubacteria_OD1_Magasanikbacteria_RIFCSPLOWO2_02_FULL_OD1_Magasanikbacteria_47_16__67.8	0	0.00163756	0.00145485	0.00119025	0.0010504	0	0	0	0.000687673	0.000489127	0	0	0	0	0.000295895	0	0.000752521	0	0	0	0	0	0	0	0	0.00177182	0.000893255
rpS3_384__CG_2015-21scaffold_24309_13__Bacteria_Microgenomates_OP11_Beckwithbacteria_CG_Beckwith_02__76.1	0	0	0	0	0	0	0	0	0	0	0.0013079	0.00156783	0.00132731	0.00144085	0	0.00112138	0.000967761	0.00129309	0.00154721	0.00130311	0.000972624	0.00175995	0.00145744	0.000938687	0.00172864	0.000822233	0
rpS3_245__CG_2015-19scaffold_1168_13__Bacteria_Microgenomates_OP11_Gottesmanbakteria_CG_Gottesman_01__100	0.000427868	0	0	0.000413112	0.000465827	0	0	0	0	0.00059763	0.00127571	0.00175068	0.00163968	0.0012887	0.000605429	0.00107138	0.00103463	0.00141848	0.00166149	0.00115449	0.000775963	0.00168302	0.00140841	0.00081702	0.00128643	0	0.000352964
rpS3_20__CG_2015-03scaffold_72099_5__Bacteria_Proteobacteria_deltaepsilon_subdivisions_Deltaproteobacteria_Desulfobacterales_Desulfobulbaceae_Desulfurivibrio_alkaliphilus_AHT2__83.3	0	0	0.00174333	0	0	0	0	0	0	0	0	0	0	0	0	0	0	0	0	0	0	0	0	0	0	0	0
rpS3_551__CG_2015-11scaffold_919_20__Bacteria_CPR_ParcubacteriaOD1_Uhrbacteria_GWB2_OD1_ACD66_rel_41_36__72.9	0	0.00113879	0.00113501	0.00144589	0.00150701	0.00139754	0.00173837	0.00122112	0.00151307	0.00162837	0.00136468	0.00117569	0.000888172	0.000675279	0.000537048	0.000606585	0.000569856	0.000472269	0.000717171	0	0	0	0	0	0	0	0.000542729
rpS3_53__CG_2015-01t_scaffold_474_47__Bacteria_Proteobacteria_deltaepsilon_subdivisions_Deltaproteobacteria_Myxococcales_Cystobacterineae_Cystobacteraceae_Cystobacter_violaceus_Cb_vi76__62.4	0	0.000568509	0.000516349	0.000477524	0.000423771	0	0	0	0.000879844	0.000574429	0	0	0	0.00053447	0.000788378	0.000687071	0.000700053	0	0	0	0	0	0	0	0	0.0017345	0.000928592
rpS3_293__CG_2015-16scaffold_1645_12__Bacteria_Proteobacteria_Alphaproteobacteria_Sphingomonadales_Sphingomonadaceae_Sphingobium_japonicum_UT26S_1__91.7	0	0.000700103	0	0	0	0	0	0	0	0.00080016	0.000679071	0.00134851	0.000781207	0.00154305	0.00173383	0.0012662	0.000942264	0.00111974	0.000727175	0	0	0	0	0	0	0	0
rpS3_712__CG_2015-06scaffold_2521_13__Bacteria_Parcubacteria_OD1_CG_CPR_12_CG_CPR12_01__99.5	0	0.00156361	0.00122502	0.00145544	0.00113493	0.00152296	0	0	0.00141011	0.0017245	0.00165731	0.00149805	0.00151985	0.00134214	0.000923131	0.00112605	0.000982544	0.00100129	0.00116923	0	0	0	0	0	0	0	0.000814958
rpS3_93__CG_2015-17scaffold_23238_6__Bacteria_Parcubacteria_OD1_CG_CPR_03_CG_CPR03_02__99.5	0	0	0	0	0	0	0	0	0	0.000608951	0.000463154	0.000241421	0.000414458	0.000780205	0.00171142	0.000747983	0.000797373	0.000670835	0	0	0	0.000574405	0.000384731	0	0.000294926	0	0
rpS3_115__CG_2015-22scaffold_16823_8__Bacteria_Parcubacteria_OD1_RIFCSPLOWO2_01_FULL_OD1_48_18__53	0.000668858	0.000707275	0	0	0	0	0	0	0	0.000721066	0.00104751	0.00109369	0.00114394	0.00111593	0.000709851	0.00067337	0.000748453	0.000872409	0.0011255	0.00102655	0.000875492	0.00170422	0.00139502	0.00101126	0.00139631	0.00124403	0
rpS3_290__CG_2015-12scaffold_1790_20__Bacteria_Parcubacteria_OD1_Falkowbacteria_CG_Falkow_02__100	0.000848765	0.000617776	0	0	0	0	0	0	0.000549023	0.000838845	0.00127943	0.00143347	0.00170388	0.00138455	0.0011382	0.00119236	0.00111181	0.00121576	0.0011084	0.000896876	0.000591152	0.000608418	0.000536835	0	0.000468292	0	0
rpS3_807__CG_2015-20scaffold_41661_8__Bacteria_Parcubacteria_OD1_Falkowbacteria_CG_Falkow_04__99.4	0	0	0	0	0	0	0	0	0	0	0	0.00155704	0.00132891	0	0.000822056	0	0	0.00137408	0	0.000805966	0.000962793	0.00169752	0.00156326	0.00106714	0.00142273	0	0
rpS3_773__CG_2015-25scaffold_44_52__Bacteria_CPR_MicrogenomatesOP11_Roizmanbacteria_GWC2_OP11P37_13__77.8	0.000587617	0.000788509	0	0	0	0	0	0	0	0.000600626	0.00128654	0.0015781	0.00151109	0.00113282	0.000634953	0.000939332	0.000978846	0.00131841	0.00148723	0.00128215	0.000780883	0.0016961	0.00140675	0.000885319	0.00161157	0	0.000416921
rpS3_741__CG_2015-04scaffold_3231_1__Bacteria_Cyanobacteria_Chroococcales_Synechocystis_sp._PCC_6308__94.2	0	0	0	0.000631797	0	0	0	0	0.000653927	0	0	0	0	0	0.00150512	0.000584594	0	0	0	0	0	0.00117205	0.00168861	0.000820761	0.00123221	0	0.00100471
rpS3_872__CG_2015-01scaffold_138_16__Bacteria_Proteobacteria_deltaepsilon_subdivisions_Deltaproteobacteria_Myxococcales_Cystobacterineae_Myxococcaceae_Anaeromyxobacter_dehalogenans_2CP_C__73.8	0.00167554	0	0	0	0	0	0	0	0	0	0	0	0	0	0	0	0	0	0	0	0	0	0	0	0	0	0
rpS3_393__CG_2015-11scaffold_4000_12__Bacteria_Microgenomates_OP11_Shapirobacteria_CG_Saphiro_01__100	0.000671487	0	0.00034584	0	0	0	0	0	0	0.000788227	0.00131436	0.00150374	0.0016741	0.00144107	0.00102195	0.00110953	0.00096256	0.00129174	0.00144098	0.000948044	0.000572898	0.000998445	0.000705071	0	0.000814322	0	0
rpS3_344__CG_2015-14scaffold_211_22__Bacteria_OP11_uncultured_DG_75__61.2	0.000535764	0.000588322	0	0	0	0	0	0	0	0	0.000695118	0.000878566	0.000863351	0.000811511	0.000419785	0.000621181	0.000566009	0.000709757	0.000972522	0.000914278	0.000675996	0.0014544	0.00105101	0.000683329	0.0016718	0.000801915	0
rpS3_630__CG_2015-11scaffold_3236_20__Bacteria_CPR_ParcubacteriaOD1_GWA2_OD1_38_27__54.3	0.000705611	0	0.000463248	0	0.00046949	0	0	0	0.00052891	0.00086946	0.00145112	0.00151112	0.00166316	0.00131151	0.000979351	0.00125402	0.001038	0.00115799	0.00128583	0.000553461	0.000590487	0.000632532	0.000681665	0	0.000574835	0	0
rpS3_512__CG_2015-18scaffold_5846_17__Bacteria_Microgenomates_OP11_Shapirobacteria_CG_Saphiro_01__99.1	0.000660972	0.000686328	0	0	0	0	0	0	0	0.000755152	0.00116648	0.0015383	0.00165263	0.00143184	0.00104801	0.0010341	0.000921871	0.00136167	0.00137514	0.000951824	0	0.000934828	0	0.000387453	0.000679339	0	0.000423179
rpS3_72__CG_2015-09scaffold_2601_24__Bacteria_Zixibacteria_uncultured_DG_27__63.9	0.00042189	0.000866705	0.000730692	0.00131829	0.00114275	0.00138249	0.00162511	0	0.00104806	0.000718613	0.000535295	0	0.000554963	0	0.000408803	0	0	0	0	0.00100514	0	0	0	0	0	0	0.000559846
rpS3_6__CG_2015-11scaffold_8430_17__Bacteria_Parcubacteria_OD1_Uhrbacteria_RIFCSPHIGHO2_12_FULL_OD1_Uhrbacteria_60_25__61.9	0	0.00133429	0.00110315	0.00118423	0.00108062	0	0	0.000811606	0.00112411	0.00160977	0.00160179	0.00145373	0.00132375	0.000913296	0.000645135	0.000608779	0.000492105	0.000577528	0.000721073	0	0	0	0	0	0	0	0.000694972
rpS3_652__CG_2015-11scaffold_5089_9__Bacteria_CP_SR1_RAAC1_SR1_1__78	0	0	0	0	0	0	0	0	0	0.000637161	0.00134686	0.00160818	0.00148291	0.00116536	0.000836728	0.000963441	0.00078673	0.00120245	0.00125776	0.000671638	0	0.000419995	0	0	0	0	0
rpS3_102__CG_2015-21scaffold_2048_21__Bacteria_OP11_uncultured_DG_75__60	0.000612698	0	0	0	0	0	0	0	0	0	0	0.000796333	0.000569332	0.000645154	0	0.000534498	0	0	0.000833324	0	0.00074696	0.00160588	0.00143536	0.000786578	0	0	0
rpS3_810__CG_2015-08_scaffold_42681_1__Bacteria_Parcubacteria_OD1_Kaiserbacteria_RIFCSPLOWO2_12_FULL_OD1_Kaiserbacteria_45_26__74.6	0	0	0.000595548	0	0	0	0	0.000885675	0	0	0	0	0	0	0	0	0	0	0	0	0	0	0	0	0	0	0.00159744
rpS3_145__CG_2015-20scaffold_1091_11__Bacteria_Parcubacteria_OD1_Moranbacteria_RifOxyA12_full_OD1_Moranbacteria_44_15__70.6	0.000987589	0.000581865	0	0	0	0	0	0	0	0	0.000479952	0.000539148	0.000626778	0	0	0	0.000287995	0	0	0.00158712	0.00122252	0.00103531	0.000959912	0.000614006	0.000649861	0	0.000510814
rpS3_550__CG_2015-02scaffold_509_25__Bacteria_Parcubacteria_OD1_Nomurabacteria_RIFCSPLOWO2_01_FULL_OD1_Nomurabacteria_33_24__71	0	0.00158642	0.00096774	0.000985742	0.000751277	0.000855203	0	0.000989775	0.000843216	0.000514204	0	0	0	0.000565544	0.000582828	0	0.000809508	0	0	0	0	0	0	0	0	0.000880932	0.00125277
rpS3_422__CG_2015-01scaffold_1591_38__Bacteria_Proteobacteria_deltaepsilon_subdivisions_Deltaproteobacteria_Desulfuromonadales_Pelobacteraceae_Pelobacter_carbinolicus_DSM_2380__76.2	0.00158273	0	0	0	0	0	0	0	0	0.000356398	0	0	0.000647526	0	0	0	0.000387789	0.000502612	0.00050017	0.000710605	0.000572924	0.000813635	0.00104593	0.000723301	0.000946983	0	0
rpS3_479__CG_2015-01t_scaffold_1548_6__Bacteria_Proteobacteria_deltaepsilon_subdivisions_Deltaproteobacteria_Bdellovibrionales_Bdellovibrionaceae_Bdellovibrio_bacteriovorus_HD100__83.7	0	0	0	0	0	0	0	0	0	0	0	0	0	0	0	0	0	0	0	0	0	0	0	0	0	0.00158213	0
rpS3_65__CG_2015-01t_scaffold_11589_3__Bacteria_CPR_ParcubacteriaOD1_GWC2_OD1_40_10__68.3	0	0.000748183	0	0	0	0	0	0	0	0	0	0	0	0	0	0	0	0	0	0	0	0	0	0	0	0.00157131	0.00061035
rpS3_425__CG_2015-09scaffold_5681_1__Bacteria_Proteobacteria_deltaepsilon_subdivisions_Deltaproteobacteria_Bdellovibrionales_Bacteriovoracaceae_Bacteriovorax_marinus_SJ__86.7	0	0	0	0	0	0	0	0.00157106	0.00102491	0.000482312	0	0	0	0	0	0.00064529	0.000783736	0.00024257	0	0	0	0	0	0	0	0.000734129	0.000607346
rpS3_565__CG_2015-18scaffold_110862_5__Bacteria_Parcubacteria_OD1_Falkowbacteria_CG_Falkow_04__100	0	0	0	0	0	0	0	0	0	0	0.0011407	0.00156446	0.00141823	0.00105698	0	0	0.000930791	0.00104305	0	0	0.00100496	0	0	0	0	0	0
rpS3_816__CG_2015-01scaffold_36058_4__Bacteria_Proteobacteria_deltaepsilon_subdivisions_Deltaproteobacteria_Syntrophobacterales_Syntrophaceae_Syntrophus_aciditrophicus_SB__84.7	0.00155516	0	0	0	0	0	0	0	0	0	0	0	0	0	0	0	0	0	0	0	0	0	0	0	0	0	0
rpS3_799__CG_2015-07scaffold_49932_3__Bacteria_Parcubacteria_OD1_CG_CPR_10_CG_CPR10_01__98.9	0.00100377	0.00103184	0	0	0	0	0.00114778	0	0	0	0	0.00115942	0	0.000704845	0.000776035	0.000718382	0.000689289	0	0	0.00074233	0	0.00129172	0.00124175	0	0.00137156	0.00154526	0.000758641
rpS3_481__CG_2015-01t_scaffold_89068_2__Bacteria_CPR_ParcubacteriaOD1_GWA1_OD1_40_21__65.3	0	0	0	0	0	0	0	0	0	0	0	0	0	0	0	0	0	0	0	0	0	0	0	0	0	0.00154096	0
rpS3_534__CG_2015-01t_scaffold_7621_6__Archaea_DPANN_Pacearchaeota_RBG_13_Pacearchaeota_33_26__63.2	0	0	0	0	0	0	0	0	0	0	0	0	0	0	0	0	0	0	0	0	0	0	0	0	0	0.00153309	0
rpS3_265__CG_2015-25scaffold_2332_8__Archaea_Euryarchaeota_Methanomicrobia_unclassified_Methanomicrobia_Candidatus_Methanomassiliicoccus_intestinalis_Issoire_Mx1__62.1	0.00152817	0	0	0.000412964	0	0	0.000402218	0	0.000563509	0.000575195	0.000666339	0.000686171	0	0.000725057	0.000503831	0.000863255	0.000651296	0	0.000677094	0.000548204	0.00055475	0.00111506	0.00124798	0.000899516	0.000814445	0	0.000432813
rpS3_715__CG_2015-20scaffold_103538_2__Bacteria_Parcubacteria_OD1_CG_CPR_10_CG_CPR10_01__68.7	0.000726541	0	0	0	0	0	0	0	0	0	0	0	0	0	0	0	0.000767279	0	0.000868496	0.00057896	0	0.00151212	0	0	0.00137691	0	0
rpS3_64__CG_2015-16scaffold_181_28__Bacteria_Parcubacteria_OD1_CG_CPR_01_CG_CPR01_01__100	0.000737234	0.000814335	0	0	0	0	0	0	0	0.00067367	0.00121612	0.00147076	0.00150754	0.00108061	0.000819585	0.00103453	0.00103344	0.00130906	0.00133041	0.00110831	0.000997479	0.00112797	0.00141037	0.000756379	0.000866582	0.00106081	0
rpS3_554__CG_2015-25scaffold_128239_3__Bacteria_Proteobacteria_Betaproteobacteria_Burkholderiales_Comamonadaceae_Rhodoferax_CG_Rhodof_03__98.3	0	0	0	0	0	0	0	0	0	0	0	0	0	0	0	0	0	0	0	0	0	0	0.00130028	0.00150032	0.00121921	0	0
rpS3_783__CG_2015-06scaffold_8011_1__Bacteria_Parcubacteria_OD1_CG_CPR_01_CG_CPR01_01__96.7	0	0.00126433	0	0	0	0.00145807	0	0	0	0	0	0.00143666	0.00149182	0	0	0	0	0	0	0	0	0	0	0	0	0	0
rpS3_114__CG_2015-16scaffold_24493_9__Bacteria_Parcubacteria_OD1_CG_CPR_03_CG_CPR03_03__100	0.000858946	0.000963717	0	0.000433748	0.000523804	0	0	0	0.000582763	0.000847698	0.00145282	0.00144823	0.00149105	0.00132748	0.000805563	0.00117869	0.00122707	0.00125456	0.00132639	0.000462313	0.000630381	0.000822312	0.000660099	0.000569819	0.000754351	0.000600614	0
rpS3_853__CG_2015-25scaffold_5147_2__Bacteria_Chloroflexi_Dehalococcoidia_CG_Dehalo_02__99.6	0.0014901	0	0	0	0	0	0	0	0	0	0.000619183	0.000652859	0.000828422	0.000584934	0.000540961	0.000627477	0.000502672	0.000655388	0.000657884	0.000708133	0.000784296	0.000891738	0.00123103	0.000776745	0.00115364	0	0
rpS3_42__CG_2015-01t_scaffold_8536_6__Bacteria_Proteobacteria_deltaepsilon_subdivisions_Deltaproteobacteria_Myxococcales_Sorangiineae_Polyangiaceae_Sorangium_cellulosum_So0157_2__86	0	0	0	0	0	0	0	0	0	0	0	0	0	0	0	0	0	0	0	0	0	0	0	0	0	0.0014756	0
rpS3_2__CG_2015-20scaffold_443_20__Bacteria_Armatimonadetes_CG_Arma_02__100	0.000793259	0	0	0	0	0	0	0	0	0.000386261	0.000904765	0.00120651	0.00142687	0.000952263	0	0.000746764	0.000647676	0.000988531	0.00126867	0.0013529	0.00102234	0.00118786	0.00136268	0.00100622	0.00147175	0	0
rpS3_865__CG_2015-01t_scaffold_2073_24__Bacteria_Parcubacteria_OD1_RIF-OD1-1_RIFCSPHIGHO2_12_FULL_RIF_OD1_10_44_12b__68.2	0	0	0	0	0	0	0	0	0	0	0	0	0	0	0	0	0	0	0	0	0	0	0	0	0	0.00146997	0
rpS3_424__CG_2015-0102_scaffold_8880_1__Bacteria_Microgenomates_OP11_Roizmanbacteria_CG_Roizman_01__89.6	0	0	0	0	0	0	0	0	0	0	0.000840403	0.00125181	0.00117354	0.00103867	0.000692084	0.00087045	0.000690084	0.00117087	0.0011094	0.000896425	0	0.00145963	0.00114511	0.000708145	0.00139354	0	0.000392844
rpS3_365__CG_2015-19scaffold_1009_21__Bacteria_TM7_CG_TM7_01__100	0	0.000921405	0.000717495	0.000950469	0.000831057	0.0014341	0.00110257	0	0.000839916	0.00104212	0.000917367	0.00109493	0.000915907	0.00067824	0.000597225	0.000575292	0.000671224	0.000899311	0.00131177	0.000624014	0	0	0	0	0	0	0
rpS3_233__CG_2015-15scaffold_94_24__Bacteria_BacteroidetesChlorobi_group_Bacteroidetes_Flavobacteriia_Flavobacteriales_Flavobacteriaceae_Olleya_sp._Hel_I_94__74.7	0	0.000719259	0.000533193	0.000644046	0.000646047	0	0	0	0.000664701	0.000521548	0	0	0	0.000974164	0.00142914	0.000562159	0.00083763	0	0	0	0	0.00050004	0.000507981	0	0	0	0
rpS3_480__CG_2015-01t_scaffold_8098_10__Bacteria_Parcubacteria_OD1_GWA1_OD1_51_14__97.3	0	0	0	0	0	0	0	0	0	0	0	0	0	0	0	0	0	0	0	0	0	0	0	0	0	0.00142533	0
rpS3_181__CG_2015-16scaffold_5417_16__Bacteria_Chloroflexi_Dehalococcoidia_CG_Dehalo_02__99	0.00141949	0	0	0	0	0	0	0	0	0	0.000609947	0	0.000779013	0.000650882	0.000534875	0.000578595	0.000567337	0.000661678	0	0.000695647	0.000738467	0.00100644	0.00118496	0.000886292	0.000926983	0	0
rpS3_250__CG_2015-05scaffold_841_25__Bacteria_BacteroidetesChlorobi_group_Bacteroidetes_Flavobacteriia_Flavobacteriales_Cryomorphaceae_Crocinitomix_catalasitica_ATCC_23190__73.4	0.00124198	0.00104011	0.00138686	0.00141804	0.00137839	0.00127534	0	0	0.000819732	0.000836869	0.000782285	0.000650511	0.000727766	0.000447157	0.000436131	0	0	0.000399383	0	0.000539816	0	0.000306022	0	0	0	0	0.000635631
rpS3_273__CG_2015-05scaffold_217057_1__Bacteria_Parcubacteria_OD1_Kaiserbacteria_RIFCSPLOWO2_12_FULL_OD1_Kaiserbacteria_45_26__85.1	0	0	0.0014124	0.000962787	0.00091073	0	0	0	0	0	0	0.000787859	0	0	0.000714736	0	0.000695537	0.00055194	0	0	0	0	0	0	0	0	0
rpS3_398__CG_2015-0102_scaffold_841_44__Bacteria_Proteobacteria_Gammaproteobacteria_Pseudomonadales_Pseudomonadaceae_Pseudomonas_aeruginosa_B136_33__68.3	0	0.00114155	0.000757211	0.00103527	0.00089275	0	0	0	0	0	0	0	0	0	0	0	0	0	0	0	0	0	0	0	0	0	0.00141186
rpS3_658__CG_2015-01t_scaffold_58788_2__Bacteria_CPR_SaccharibacteriaTM7_GWC2_TM7_44_17_complete__87.2	0	0	0	0	0	0	0	0	0	0	0	0	0	0	0	0	0	0	0	0	0	0	0	0	0	0.00141101	0
rpS3_638__CG_2015-15scaffold_54739_6__Bacteria_Chloroflexi_RIFOXYC12_FULL_Chloroflexi_59_14__98.1	0	0	0	0	0	0	0	0	0	0.000805869	0	0	0.00101121	0.000736803	0.000665945	0	0	0	0	0.00140973	0	0.000489534	0	0.000430203	0	0	0
rpS3_848__CG_2015-01t_scaffold_69792_2__Bacteria_Firmicutes_Bacilli_Bacillales_Bacillaceae_Geobacillus_debilis_gb1_GenePRIMP__65	0	0	0	0	0	0	0	0	0	0	0	0	0	0	0	0	0	0	0	0	0	0	0	0	0	0.00140359	0
rpS3_843__CG_2015-22scaffold_11192_6__Bacteria_Parcubacteria_OD1_Falkowbacteria_CG_Falkow_04__96.1	0.000507633	0.000653052	0	0	0	0	0	0	0	0	0	0.000896625	0.000934471	0.000596467	0	0.000574075	0	0	0	0.000636572	0.000691718	0.00139163	0.00114723	0.000688137	0.00093364	0	0
rpS3_421__CG_2015-05scaffold_10888_9__Bacteria_CPR_ParcubacteriaOD1_MoranbacteriaOD1_i_GWA2_OD1_39_41__77.7	0	0.00138917	0.000594185	0.000614235	0.000882575	0	0	0	0	0.00052667	0	0.000261951	0	0.000122708	0	0	0	0	0	0	0	0	0	0	0	0	0
rpS3_162__CG_2015-12scaffold_1206_25__Bacteria_Parcubacteria_OD1_RIF-OD1-6_RIFCSPLOWO2_01_FULL_RIF_OD1_06_38_12__74	0	0.000592108	0.000735741	0.000788643	0.00053485	0	0	0	0	0.000939394	0.0010329	0.00108961	0.000679768	0.000548725	0	0	0.000297683	0	0	0	0	0	0	0	0	0.00138705	0
rpS3_842__CG_2015-01t_scaffold_4844_15__Bacteria_Parcubacteria_OD1_RIFOXYD2_FULL_OD1_44_9__82.7	0	0	0	0	0	0	0	0	0	0	0	0	0	0	0	0	0	0	0	0	0	0	0	0	0	0.00138052	0
rpS3_903__CG_2015-02scaffold_128231_1__Bacteria_OP11_uncultured_DG_75__64.9	0	0.000518038	0	0	0	0	0	0	0	0	0	0	0.000888659	0	0	0	0	0.000682938	0	0.000858562	0	0.000884538	0.000652886	0.000596457	0.00137009	0	0
rpS3_330__CG_2015-01scaffold_85_67__Bacteria_CP_Peregrinibacteria_BJP_IG2102_PER_44_74_final__56.1	0.00136912	0.00121393	0.00120718	0.0012558	0.00125475	0.0012048	0.0012264	0	0.00058058	0	0	0	0	0	0	0	0	0	0	0	0	0	0	0	0	0	0.000870388
rpS3_782__CG_2015-21scaffold_29132_1__Bacteria_Parcubacteria_OD1_Kaiserbacteria_RIFCSPLOWO2_12_FULL_OD1_Kaiserbacteria_45_26__80.1	0	0	0	0	0	0	0	0	0	0	0	0	0	0.00135873	0	0	0	0.00102061	0	0	0.000183493	0	0	0	0	0	0
rpS3_147__CG_2015-14scaffold_10134_2__Archaea_Parvarchaeota_ARMAN_Candidatus_Micrarchaeum_acidiphilum_ARMAN2__48.5	0	0	0	0	0	0	0	0	0	0	0	0.00122905	0.00135776	0.000960085	0	0.000744671	0.000659482	0.00092065	0.00119873	0	0	0	0	0	0	0	0
rpS3_750__CG_2015-01t_scaffold_13443_4__Archaea_DPANN_Pacearchaeota_AR1_gwc2_scaffold_2477__76.8	0	0	0	0	0	0	0	0	0	0	0	0	0	0	0	0	0	0	0	0	0	0	0	0	0	0.0013573	0
rpS3_649__CG_2015-01t_scaffold_10515_6__Bacteria_Microgenomates_OP11_Levybacteria_RIFCSPLOWO2_12_FULL_OP11_Levybacteria_39_17__75.3	0	0	0	0	0	0	0	0	0	0	0	0	0	0	0	0	0	0	0	0	0	0	0	0	0	0.00135544	0
rpS3_240__CG_2015-24scaffold_616_27__Bacteria_uncultured_bacterium_SCGC_AB_137_L08__71.3	0	0.0012398	0.00115322	0.00109066	0.00134141	0.00105312	0.00103781	0	0.000726393	0.000552939	0	0	0	0	0	0	0.000490544	0.000393037	0	0	0	0.000883807	0.00106754	0.00099962	0.00097504	0	0.00113581
rpS3_893__CG_2015-03scaffold_181240_1__Bacteria_Proteobacteria_Betaproteobacteria_Burkholderiales_Comamonadaceae_Rhodoferax_CG_Rhodof_03__98.3	0	0	0.00072096	0	0	0	0	0.00124042	0	0	0	0.00134014	0	0.000814765	0	0	0	0.000719818	0	0	0	0	0	0	0	0	0
rpS3_124__CG_2015-21scaffold_274_19__Bacteria_Cyanobacteria_Chroococcales_Thermosynechococcus_elongatus_BP_1__55.7	0	0.000908741	0	0.000534468	0	0	0	0	0.000229689	0.000289191	0	0	0	0	0.000667934	0.00040264	0.000417529	0	0	0	0.00128275	0.000404852	0	0	0	0	0.00132178
rpS3_462__CG_2015-23scaffold_5622_9__Bacteria_Parcubacteria_OD1_Falkowbacteria_CG_Falkow_04__76.5	0.000840013	0.00100628	0.000628099	0.000667242	0.000527591	0	0	0	0.00056106	0.000785864	0.00098175	0.00112824	0.00131246	0.00101585	0.000803348	0.000947257	0.000955831	0.00112725	0.00118738	0.000812239	0.000913807	0.00120476	0.0011514	0.000950212	0.00110882	0	0.000535838
rpS3_122__CG_2015-04scaffold_22921_2__Bacteria_Parcubacteria_OD1_RIF-OD1-6_RIFCSPLOWO2_01_FULL_RIF_OD1_06_38_12__75.8	0	0	0	0.000511803	0	0	0	0	0	0.00028879	0	0	0	0	0	0	0	0	0	0	0	0	0	0	0	0.00131004	0
rpS3_41__CG_2015-02scaffold_1562_12__Bacteria_BacteroidetesChlorobi_group_Bacteroidetes_Cytophagia_Cytophagales_Cytophagaceae_Flexibacter_litoralis_Fx_l1_DSM_6794__96.6	0	0.00129431	0.000769195	0.00116719	0.00101334	0	0	0	0.00103143	0.00072469	0.000637099	0.000700147	0.000566618	0.000762342	0.000807565	0.000559853	0.000753373	0.00128019	0.000632985	0	0	0.000540087	0	0	0	0	0.00130789
rpS3_18__CG_2015-23scaffold_1889_6__Bacteria_BacteroidetesChlorobi_group_Bacteroidetes_Bacteroidia_Bacteroidales_Prolixibacteraceae_Draconibacterium_orientale_FH5__89.3	0	0	0.000482137	0.00068911	0.000560289	0	0	0	0	0	0	0	0	0	0	0	0.000887606	0.000388164	0.000400527	0	0	0.000648093	0.00130448	0.00101656	0.00116408	0	0.000826004
rpS3_106__CG_2015-14scaffold_12893_8__Bacteria_OP11_uncultured_DG_75__63.3	0	0	0	0	0	0	0	0	0	0.000529854	0.000810021	0.00127309	0.00101991	0.00105245	0.000642174	0.000913531	0.000685986	0.000893953	0.00130108	0.000948127	0	0.00101238	0.0007246	0	0.00108504	0.00111664	0
rpS3_495__CG_2015-0102_scaffold_1940_34__Bacteria_Proteobacteria_Zetaproteobacteria_Zetaproteobacteria_bacterium_TAG_1__93.5	0	0.000753545	0.00100851	0.00064246	0.000652092	0	0	0.00111362	0.000797536	0.000574556	0	0	0	0.000468561	0.000705563	0.000783742	0.000994142	0.000438005	0.000545678	0	0	0.000397398	0	0.000335615	0.000287351	0	0.00129929
rpS3_486__CG_2015-12scaffold_1827_18__Bacteria_Parcubacteria_OD1_CG_CPR_05_CG_CPR05_02__99.5	0.000574816	0	0	0	0	0	0	0	0	0.000773069	0.00112677	0.00128011	0.00127312	0.0011615	0.000874944	0.00108279	0.000981849	0.00119248	0.00123679	0.000792251	0.000692763	0.000863892	0.000726521	0.000589645	0.000653095	0	0
rpS3_510__CG_2015-25scaffold_1209_26__Bacteria_Microgenomates_OP11_Shapirobacteria_CG_Saphiro_01__82.2	0	0	0	0.000284893	0	0	0	0	0	0.000655012	0.000958438	0.00120192	0.00109633	0.00119241	0.0007143	0.000856188	0.000885139	0.000972198	0.00127198	0.00124123	0.000605249	0.00111966	0.000962039	0.000645061	0.000973448	0	0
rpS3_373__CG_2015-23scaffold_9016_3__Bacteria_Microgenomates_OP11_Roizmanbacteria_CG_Roizman_01__100	0	0	0	0	0	0	0	0	0	0	0.000900403	0.00109508	0.000960327	0.000972299	0.000537676	0.000869092	0.000735524	0.000867111	0.000957329	0.00093758	0.000472643	0.00127193	0.000888131	0.000631766	0.0010968	0	0
rpS3_353__CG_2015-03scaffold_2692_25__Bacteria_Ignavibacteria_RIFOXYA2_FULL_Ignavibacteria_37_17__81.7	0	0	0.00125063	0.000921591	0.00087986	0	0	0	0	0	0	0	0	0	0	0	0	0	0	0	0	0	0	0	0	0	0
rpS3_407__CG_2015-0102_scaffold_33881_2__Bacteria_Parcubacteria_OD1_RIF-OD1-7_RBG_13_RIF_OD1_07_37_56__59.5	0	0	0	0	0	0	0	0	0	0	0.000776898	0	0	0	0	0	0.000543614	0.000580179	0	0.000611652	0	0.00102878	0	0.000833802	0.00124986	0	0.000421058
rpS3_208__CG_2015-03scaffold_2064_11__Bacteria_Parcubacteria_OD1_Kaiserbacteria_RIFCSPLOWO2_12_FULL_OD1_Kaiserbacteria_45_26__81.9	0	0.00123555	0.00105401	0.00104682	0.00120324	0.00108794	0.00110597	0.00124397	0.00100171	0.000666482	0.000437025	0.000585976	0	0.000613709	0.000825756	0.000605417	0.000878386	0	0	0	0	0	0	0	0	0	0.00105324
rpS3_757__CG_2015-0102_scaffold_5982_1__Bacteria_Parcubacteria_OD1_Nomurabacteria_RIFCSPHIGHO2_02_FULL_OD1_Nomurabacteria_35_13__60.2	0	0.000793818	0.000547385	0.000521133	0.000586821	0	0	0	0.00124266	0.000695468	0	0	0	0.000753936	0.00106758	0.000733084	0.000832808	0	0	0	0	0	0	0	0	0	0.000617129
rpS3_336__CG_2015-13scaffold_5599_12__Bacteria_CG_CPR_06_CG_CPR06_01__100	0	0	0	0.000350285	0	0	0	0	0	0.000502691	0.000965166	0.00124026	0.0011196	0.000935218	0.000520759	0.00070811	0.000736226	0.000917859	0.00102106	0.000495252	0	0.00074168	0.000514359	0	0.00054997	0	0
rpS3_663__CG_2015-0102_scaffold_6881_15__Bacteria_Proteobacteria_deltaepsilon_subdivisions_Deltaproteobacteria_Bdellovibrionales_Bacteriovoracaceae_Bacteriovorax_marinus_SJ__89.9	0	0.000700875	0.00068957	0	0	0	0	0	0.000710098	0.00056452	0.000383827	0.000395889	0	0	0.000620526	0.000540189	0.000717863	0	0	0	0	0	0	0	0	0.00123966	0.00109473
rpS3_830__CG_2015-01scaffold_61194_5__Bacteria_Chloroflexi_RIFOXYC12_FULL_Chloroflexi_59_14__98.2	0.000653902	0	0	0	0	0	0	0	0	0.000739228	0	0	0.00105828	0.00067176	0	0	0	0.000665398	0	0.00123449	0	0	0	0	0	0	0
rpS3_234__CG_2015-11scaffold_3325_16__Bacteria_Parcubacteria_OD1_CG_CPR_03_CG_CPR03_03__75.1	0.000515091	0	0	0	0	0	0	0	0	0.000641738	0.00103452	0.00123439	0.00119272	0.000818372	0.000595447	0.000773739	0.000927176	0.000989781	0.00111946	0.000635289	0.000611756	0.000730955	0.000830819	0.000527331	0.000579026	0.000982935	0
rpS3_228__CG_2015-25scaffold_1972_1__Bacteria_OP11_uncultured_DG_75__63.6	0	0	0	0	0	0	0	0	0	0	0	0.000667494	0.000559626	0.000548099	0	0	0	0	0.000673154	0.000545862	0	0.00102865	0.000727036	0.000483451	0.00123001	0	0
rpS3_484__CG_2015-04scaffold_1176_23__Bacteria_Proteobacteria_deltaepsilon_subdivisions_Deltaproteobacteria_Myxococcales_Cystobacterineae_Cystobacteraceae_Cystobacter_violaceus_Cb_vi76__70.3	0.000979521	0	0.000630136	0.00119873	0.00108426	0.00122614	0.00120166	0	0.000757606	0.000634759	0.000563092	0.000411707	0.00046944	0	0	0	0	0	0	0.000545395	0	0	0	0	0	0	0
rpS3_689__CG_2015-15scaffold_1885_9__Bacteria_Parcubacteria_OD1_CG_CPR_04_CG_CPR04_01__50.9	0	0.00113819	0.000785636	0.000814553	0.000749964	0	0.000819814	0.00101738	0.0010838	0.000727074	0.000501309	0.000630704	0	0.000874534	0.00122077	0.000821015	0.000820869	0.000419385	0	0	0	0.000772115	0.000640183	0	0.000565626	0	0.00121112
rpS3_527__CG_2015-01t_scaffold_16450_6__Bacteria_Saccharibacteria_TM7_RIFCSPHIGHO2_02_FULL_Saccharibacteria_47_12__78.5	0	0	0	0	0	0	0	0	0	0	0	0	0	0	0	0	0	0	0	0	0	0	0	0	0	0.00121902	0
rpS3_657__CG_2015-02scaffold_667_31__Bacteria_CPR_ParcubacteriaOD1_Uhrbacteria_GWD2_OD1_52_7__68.4	0.00112575	0.00121776	0.0010123	0.000992347	0.000836626	0.00106863	0.000846646	0	0.000542282	0	0.000272724	0	0	0	0	0	0	0	0	0	0	0	0	0	0	0	0.000775255
rpS3_775__CG_2015-19scaffold_81180_5__Bacteria_Parcubacteria_OD1_CG_CPR_10_CG_CPR10_01__72	0	0	0	0	0.000438416	0	0	0	0	0	0.000920008	0.000885979	0	0.000933213	0.000549036	0	0.000840127	0.000959083	0.00117279	0	0	0.00120025	0.000917417	0.000619349	0.000901002	0	0
rpS3_10__CG_2015-01scaffold_11651_6__Bacteria_CPR_ParcubacteriaOD1_GWA2_OD1_38_27__56.3	0.000687526	0.000603543	0	0	0	0	0	0	0	0	0.000725786	0.000776147	0.00073844	0	0.000531337	0.000682747	0.000595339	0.000656624	0.000864113	0	0	0.000680856	0.00067593	0	0.000729369	0.00119974	0
rpS3_710__CG_2015-13scaffold_31281_7__Bacteria_Parcubacteria_OD1_CG_CPR_10_CG_CPR10_01__64.5	0	0	0	0	0	0	0	0	0	0	0.000879216	0	0.00119536	0.00113606	0.000795615	0	0	0.000983124	0	0	0	0.0011967	0	0	0	0	0
rpS3_125__CG_2015-22scaffold_3440_10__Bacteria_CPR_ParcubacteriaOD1_Jorgensenbacteria_GWA2_OD1_45_13__64.8	0.000739894	0.000681001	0	0	0	0	0	0	0	0	0.000430412	0	0.000549013	0	0	0.000488631	0.00057668	0.000487693	0.000703711	0.000398346	0	0.000812454	0.000689856	0.00049559	0.000842732	0.00119477	0
rpS3_560__CG_2015-01t_scaffold_65879_1__Bacteria_CPR_ParcubacteriaOD1_GWA2_OD1_50_10_part__87.4	0	0	0	0	0	0	0	0	0	0	0	0	0	0	0	0	0	0	0	0	0	0	0	0	0	0.00118715	0
rpS3_205__CG_2015-06scaffold_56650_1__Bacteria_BacteroidetesChlorobi_group_Bacteroidetes_Bacteroidia_Bacteroidales_Marinilabiaceae_Alkaliflexus_imshenetskii_Z_7010_DSM_15055__66.5	0	0	0	0	0.000810117	0.00118472	0	0	0	0	0.000896357	0.000420614	0.000798931	0	0	0.000634015	0	0	0	0	0	0	0	0	0	0	0
rpS3_12__CG_2015-25scaffold_119_30__Bacteria_ChlamydiaeVerrucomicrobia_group_Verrucomicrobia_Verrucomicrobiae_Verrucomicrobiales_Verrucomicrobiaceae_Rubritalea_marina_DSM_17716__76.7	0	0	0	0	0	0	0	0	0	0	0	0.000693448	0.000602145	0.000823113	0	0	0	0	0.000382839	0	0	0.000545526	0.000961587	0.000805227	0.00118413	0	0
rpS3_488__CG_2015-14scaffold_687_14__Bacteria_Parcubacteria_OD1_RIF-OD1-7_RBG_13_RIF_OD1_07_37_56__62.6	0.000562075	0	0	0	0.000302078	0	0	0	0	0.000580378	0.000985958	0.000975419	0.00118322	0.000998069	0.000827048	0.00100242	0.000780417	0.000975638	0.000858521	0	0.000274627	0	0	0	0	0	0
rpS3_815__CG_2015-23scaffold_63998_3__Bacteria_Parcubacteria_OD1_CG_CPR_10_CG_CPR10_03__57.8	0	0	0	0	0	0	0	0	0	0	0	0	0	0	0	0	0	0	0	0	0	0	0.00117959	0	0	0	0
rpS3_868__CG_2015-01t_scaffold_14120_6__Bacteria_Berkelbacteria_CG_Berkel_01__56.8	0	0	0	0	0	0	0	0	0	0	0	0	0	0	0	0	0	0	0	0	0	0	0	0	0	0.00117755	0
rpS3_716__CG_2015-11scaffold_55567_1__Bacteria_Microgenomates_OP11_Roizmannbacteria_RIFOXYB2_FULL_OP11_Roizmanbacteria_38_10__73.6	0	0	0	0	0	0	0	0	0	0	0.00117653	0	0	0	0	0	0	0	0	0	0	0	0	0	0	0	0
rpS3_521__CG_2015-25scaffold_344_40__Bacteria_WWE3_RIFCSPHIGHO2_01_FULL_WWE3_48_15__61.1	0	0	0	0	0	0	0	0	0	0	0.000482405	0.000702263	0.000618739	0.000531383	0	0.000405808	0	0.000574826	0.000646614	0.000576148	0	0.00107035	0.000845452	0.000526251	0.00105229	0.00117651	0
rpS3_470__CG_2015-01t_scaffold_18592_4__Archaea_DPANN_Pacearchaeota_AR1_gwc2_scaffold_2477__64.3	0	0	0	0	0	0	0	0	0	0	0	0	0	0	0	0	0	0	0	0	0	0	0	0	0	0.00117295	0
rpS3_201__CG_2015-09scaffold_59040_1__Bacteria_Proteobacteria_Alphaproteobacteria_Rhodospirillales_Rhodospirillaceae_Rhodospirillum_rubrum_S1_ATCC_11170__66.7	0	0	0	0	0	0	0	0.00117248	0.000543822	0	0	0	0	0	0.000294116	0	0	0	0	0	0	0	0	0	0	0	0
rpS3_626__CG_2015-20scaffold_1549_11__Bacteria_Parcubacteria_OD1_Wolfebacteria_RBG_13_OD1_Wolfebacteria_41_7__91.8	0	0	0	0	0	0	0	0	0	0.000386088	0	0.000547565	0.000674257	0	0.000302754	0	0.000418696	0	0.000595213	0.000790976	0.000581134	0.00087906	0.00103773	0	0.000916297	0.00115678	0
rpS3_723__CG_2015-18scaffold_19488_7__Archaea_Euryarchaeota_Methanomicrobia_unclassified_Methanomicrobia_Candidatus_Methanomassiliicoccus_intestinalis_Issoire_Mx1__61.7	0.00115113	0	0	0	0	0	0	0	0	0	0.000443376	0	0.000311797	0	0	0	0	0.000428745	0	0	0	0.000825038	0.00100232	0	0.000462252	0	0
rpS3_139__CG_2015-12scaffold_1890_11__Bacteria_CPR2_CG_CPR17_01__100	0.000566747	0	0.000430026	0	0.000546932	0	0	0	0.000467234	0.000792888	0.00106773	0.0011487	0.00104783	0.000848764	0.000574281	0.000679835	0.00074393	0.000846605	0.000818374	0.000696324	0	0.000416878	0	0	0	0	0
rpS3_316__CG_2015-22scaffold_1835_14__Bacteria_Berkelbacteria_CG_Berkel_02__100	0	0	0	0	0	0	0	0	0	0.000694207	0.000847148	0.00111633	0.000928002	0.00080112	0.000552356	0.000643355	0.000495348	0.000686297	0.000866274	0.000632953	0.000431433	0.000753929	0.000609688	0	0.0005378	0	0
rpS3_744__CG_2015-13scaffold_1187_16__Bacteria_Parcubacteria_OD1_Moranbacteria_RifOxyA12_full_OD1_Moranbacteria_44_15__70.6	0.000323503	0	0	0	0	0	0	0	0	0	0.000716589	0.00106253	0.00111467	0.000768255	0.000541101	0.000721234	0.000612946	0.000847243	0.000769349	0.000348102	0	0	0	0	0	0	0
rpS3_832__CG_2015-16scaffold_1173_4__Bacteria_Proteobacteria_Gammaproteobacteria_Chromatiales_Chromatiaceae_Rheinheimera_nanhaiensis_E407_8__98.7	0	0	0	0	0	0	0	0	0	0	0	0	0	0	0	0.000916317	0.000779773	0.00111442	0	0	0	0	0	0	0	0	0
rpS3_477__CG_2015-25scaffold_2130_4__Bacteria_Parcubacteria_OD1_RIF-OD1-7_RBG_13_RIF_OD1_07_42_11__71.2	0.000395262	0	0	0	0	0	0	0	0	0	0	0.000710597	0.000550135	0	0	0.000547427	0	0	0.000692363	0	0.00046655	0.000911919	0.00100269	0	0.00087595	0.00111343	0
rpS3_76__CG_2015-21scaffold_1879_7__Bacteria_Parcubacteria_OD1_CG_CPR_08_CG_CPR08_01__99.5	0.000458619	0	0	0	0	0	0	0	0	0	0	0	0.000675509	0.000428369	0.000320935	0.000425309	0	0.000488381	0.000623553	0.000736125	0.000576712	0.000667588	0.00111047	0.000547568	0.0007035	0	0
rpS3_376__CG_2015-22scaffold_9173_8__Bacteria_Parcubacteria_OD1_RIF-OD1-7_RBG_13_RIF_OD1_07_38_11__64	0	0	0	0	0	0	0	0	0	0	0.000696954	0.000734351	0.000697749	0.000663882	0.000563068	0.000546048	0.000523231	0.000591978	0.000728042	0.000677298	0	0.00110895	0.00101495	0.000546792	0.000693613	0	0
rpS3_355__CG_2015-15scaffold_199_64__Bacteria_CPR_SaccharibacteriaTM7_RAAC3_TM7_complete__91.5	0	0	0	0	0	0	0	0	0	0.000500415	0	0.00100955	0.000759766	0.000718268	0.00110284	0.00106512	0.000491317	0.000503377	0	0	0	0	0	0	0	0	0
rpS3_226__CG_2015-10scaffold_2780_7__Bacteria_Marine_group_A_SAR406_SAR406_cluster_bacterium_sp._SCGC_AAA003_E22_Tropical_gyre_001_268__70	0	0	0	0	0.00039756	0	0	0	0	0.00110199	0.000995832	0.000982946	0.00086758	0.000507797	0	0	0	0	0	0	0	0	0	0	0	0	0
rpS3_505__CG_2015-12scaffold_972_33__Bacteria_Proteobacteria_deltaepsilon_subdivisions_Deltaproteobacteria_Desulfobacterales_Desulfobulbaceae_Desulfurivibrio_alkaliphilus_AHT2__79.6	0.000590259	0	0.000240425	0.000467154	0.000423373	0	0	0	0	0.000609098	0.000802998	0.00110061	0.00106152	0.000816419	0.0006599	0.000618251	0.000445708	0.000737559	0.000642773	0.000803001	0.000380579	0.000428923	0	0	0	0	0
rpS3_279__CG_2015-04scaffold_421_15__Bacteria_BacteroidetesChlorobi_group_Bacteroidetes_Cytophagia_Cytophagales_Cyclobacteriaceae_Belliella_baltica_BA134_DSM_15883__72	0	0.000984965	0.000927012	0.00109995	0.000901854	0	0	0	0.000559721	0.000487797	0	0	0	0.000464972	0.000684686	0.000483776	0.000825891	0	0	0	0	0	0	0	0	0	0.00080746
rpS3_788__CG_2015-17scaffold_364089_4__Bacteria_CPR_ParcubacteriaOD1_L1_Parcubacteria_bacterium_SCGC_AAA255_P19_SAK_001_138__69.2	0	0	0	0	0	0	0	0	0	0	0	0	0	0	0	0	0.000558315	0	0	0	0	0.00105344	0	0	0.00109564	0	0
rpS3_31__CG_2015-22scaffold_149513_2__Bacteria_CPR_ParcubacteriaOD1_Azambacteria_GWE1_OD1__84.1	0	0	0	0	0	0	0	0	0	0	0	0.000726504	0	0	0	0.000444573	0	0	0	0	0	0.00109335	0.000937879	0.000467012	0.00084477	0	0
rpS3_374__CG_2015-25scaffold_2510_19__Bacteria_CPR_BerkelbacteriaACD58_GWA1_Berkelbacteria_36_9_partial__54.1	0	0	0	0	0	0	0	0	0	0	0.000520656	0.000727457	0.000707888	0.000566268	0	0.000421637	0	0.000550821	0.000725857	0.00055739	0	0.000961195	0.000654918	0.000410777	0.00108026	0.00085877	0
rpS3_478__CG_2015-11scaffold_9042_11__Bacteria_CPR_ParcubacteriaOD1_GWA2_OD1_43_17_A823__72.3	0	0	0	0	0	0	0	0	0	0.0010412	0.00107942	0.000899807	0.00085914	0.000550059	0	0	0	0	0	0	0	0	0	0	0	0	0
rpS3_738__CG_2015-01t_scaffold_22461_6__Bacteria_Proteobacteria_deltaepsilon_subdivisions_Epsilonproteobacteria_Campylobacterales_Campylobacteraceae_Sulfurospirillum_barnesii_SES_3__78.9	0	0	0	0	0	0	0	0	0	0	0	0	0	0	0	0	0	0	0	0	0	0	0	0	0	0.00107079	0
rpS3_532__CG_2015-13scaffold_994_14__Bacteria_CPR_ParcubacteriaOD1_MoranbacteriaOD1_i_GWA2_OD1_39_41__91.7	0	0	0	0	0	0	0	0	0	0	0.000767182	0.000906941	0.0010702	0.000727268	0.000646835	0.000789288	0.000608934	0.000813376	0.000763049	0	0	0	0	0	0	0	0
rpS3_705__CG_2015-19scaffold_54494_4__Bacteria_Proteobacteria_Alphaproteobacteria_unclassified_Alphaproteobacteria_Micavibrio_aeruginosavorus_ARL_13__78.5	0	0	0	0.00106989	0	0	0	0	0	0	0	0	0	0	0	0	0	0	0.000366413	0	0	0	0	0	0	0	0
rpS3_52__CG_2015-02scaffold_47471_3__Bacteria_Parcubacteria_OD1_Falkowbacteria_RIFCSPLOWO2_01_FULL_OD1_Falkowbacteria_39_33__79.5	0	0.00106794	0	0	0	0	0	0	0	0	0	0	0	0	0	0	0	0	0	0	0	0	0	0	0	0	0
rpS3_471__CG_2015-25scaffold_3560_8__Bacteria_Parcubacteria_OD1_CG_CPR_04_CG_CPR04_01__99.6	0	0	0	0	0	0	0	0	0	0.000641331	0.000812316	0.00105562	0.00103746	0.000825239	0.000601394	0.00096898	0.000833028	0.000857319	0.00106786	0.000621514	0.000686989	0.000928602	0.00097069	0.000601818	0.000880657	0	0
rpS3_529__CG_2015-03scaffold_1855_6__Bacteria_CPR_CPR1_GWA2_CPR1_42_17__53.3	0	0	0.00106497	0.000799589	0.000609133	0	0	0	0.000355258	0.000791146	0.000742878	0.000791393	0.00048542	0	0	0	0	0	0	0	0	0	0	0	0	0	0
rpS3_623__CG_2015-03scaffold_1684_13__Bacteria_Parcubacteria_OD1_Magasanikbacteria_CG_Magasa_01__92.6	0	0.000866421	0.000983293	0.000833951	0.000788427	0	0	0	0.000743758	0.00106038	0.000769672	0.000734152	0.000601752	0.000488329	0	0.000336987	0.000299346	0	0	0	0	0	0	0	0	0	0
rpS3_796__CG_2015-01t_scaffold_27960_1__Bacteria_CPR_ParcubacteriaOD1_GWC2_OD1_40_10__69.9	0	0	0	0	0	0	0	0	0	0	0	0	0	0	0	0	0	0	0	0	0	0	0	0	0	0.00106021	0
rpS3_187__CG_2015-04scaffold_4923_21__Bacteria_Parcubacteria_OD1_Uhrbacteria_RIFOXYB2_FULL_OD1_Uhrbacteria_57_15__67	0.000728147	0.000657636	0.00085362	0.00105216	0.000962128	0	0.00105627	0	0.000610543	0	0.000406614	0	0.000405794	0	0	0	0	0	0	0	0	0	0	0	0	0	0.000440641
rpS3_514__CG_2015-21scaffold_8021_1__Bacteria_CPR_MicrogenomatesOP11_Roizmanbacteria_GWC2_OP11_ACD12_rel_34_23__98.6	0	0.000498234	0.000346117	0.000328883	0.00039572	0	0.000411603	0	0	0	0.000863049	0.00105275	0.000911836	0	0.000573892	0.000658015	0.000638244	0.000690229	0	0	0.000521212	0.000798629	0.00057194	0.000348563	0.000584766	0.000342217	0
rpS3_686__CG_2015-12scaffold_66527_4__Bacteria_CPR_MicrogenomatesOP11_GWA2_OP11_46_16_partial__79.4	0	0	0	0	0	0	0	0	0	0.000685681	0.000932056	0.00105067	0.00100901	0.000870507	0.00058053	0.000711248	0	0	0.000867331	0	0	0.000654223	0	0	0	0	0
rpS3_136__CG_2015-13scaffold_2722_16__Bacteria_CPR_ParcubacteriaOD1_Falkowbacteria_GWE2_OD1_38_254__70.1	0.000722663	0	0	0	0	0	0	0	0	0	0.000807573	0.000856173	0.00105007	0.000645597	0.000586822	0.000615288	0.000675828	0.000783844	0.000846274	0.000883074	0.000637367	0.000605955	0	0	0.00055705	0	0
rpS3_80__CG_2015-11scaffold_7851_5__Bacteria_CPR_ParcubacteriaOD1_Wolfebacteria_GWB1_OD1_41_12__69.8	0.000535573	0	0.00041133	0	0	0	0	0	0	0.000685734	0.000980671	0.000740307	0.00104792	0.000784752	0.000620846	0.000754865	0.000764912	0.00074789	0.000737092	0.000554981	0	0.000385265	0	0	0.000369521	0	0.000288736
rpS3_569__CG_2015-18scaffold_365382_2__Bacteria_Parcubacteria_OD1_CG_CPR_10_CG_CPR10_01__67.8	0	0	0	0	0	0	0	0	0	0	0	0	0	0	0	0	0	0.000531596	0	0	0	0.0010459	0	0	0	0	0
rpS3_416__CG_2015-12scaffold_132663_4__Bacteria_Microgenomates_OP11_Beckwithbacteria_CG_Beckwith_02__99.3	0	0	0	0	0	0	0	0	0	0	0	0.000851294	0	0	0	0	0	0	0	0	0	0.00104197	0	0	0	0	0
rpS3_14__CG_2015-10scaffold_40176_1__Archaea_DPANN_Woesearchaeota_AR20_gwa2_scaffold_32__56.7	0	0	0	0	0	0	0	0	0	0.000674623	0	0	0	0	0	0	0	0	0	0	0	0	0	0	0	0.00104051	0
rpS3_348__CG_2015-25scaffold_6815_15__Bacteria_Proteobacteria_deltaepsilon_subdivisions_Deltaproteobacteria_Desulfuromonadales_Geobacteraceae_Geoalkalibacter_ferrihydriticus_DSM_17813__74.6	0.000922896	0	0	0.000280962	0.000314327	0	0	0	0	0	0.000408289	0.000514075	0.000608565	0	0.000413458	0.000449484	0.000418798	0.00045277	0	0.000706339	0.000635625	0.00103668	0.000877007	0.000804511	0.000961295	0	0
rpS3_212__CG_2015-09scaffold_7711_4__Bacteria_Proteobacteria_deltaepsilon_subdivisions_Deltaproteobacteria_Desulfuromonadales_Geobacteraceae_Geoalkalibacter_ferrihydriticus_DSM_17813__69.5	0	0.00072747	0.000988615	0.000993927	0.000817043	0	0	0	0.000874546	0.00103566	0.000827339	0	0	0	0.000250099	0	0.000418157	0	0	0.000701584	0	0.000235934	0	0	0	0	0
rpS3_199__CG_2015-02scaffold_15967_6__Bacteria_CPR_ParcubacteriaOD1_Falkowbacteria_GWF2_OD1_43_32__73.3	0	0.00103451	0.000654261	0	0	0	0	0	0	0.000213331	0	0	0	0	0	0	0	0	0	0	0	0	0	0	0	0	0.000549231
rpS3_571__CG_2015-09scaffold_6502_4__Bacteria_Acidobacteria_RIFCSPLOWO2_02_FULL_Acidobacteria_67_21__64.4	0	0	0	0.000704773	0.000893627	0	0	0	0.000919442	0.00103338	0.000671652	0.000535891	0.000593007	0	0	0	0	0	0	0.000647726	0	0	0	0	0.000199484	0	0
rpS3_40__CG_2015-13scaffold_2389_10__Bacteria_Elusimicrobia_CG_Elusi_03__99.6	0.000708184	0	0	0	0	0	0	0	0	0	0.000856842	0.000822448	0.00102008	0.000674954	0	0.000768728	0.000743464	0.000783994	0.000710012	0	0	0.00046191	0.000549239	0.000352556	0	0	0
rpS3_412__CG_2015-0102_scaffold_42758_1__Bacteria_Parcubacteria_OD1_RIF-OD1-6_RIFCSPLOWO2_01_FULL_RIF_OD1_06_38_12__76.3	0	0	0	0	0	0	0	0	0	0	0	0	0	0	0	0	0	0	0	0	0	0	0	0	0	0.00101972	0.000527217
rpS3_342__CG_2015-01scaffold_1496_9__Bacteria_Proteobacteria_deltaepsilon_subdivisions_Deltaproteobacteria_Desulfobacterales_Desulfobacteraceae_Desulfonema_limicola__79.6	0.00101593	0	0	0	0	0	0	0	0	0	0.0006651	0.000559525	0.00064548	0.000735253	0.000488599	0.000504811	0	0.000571534	0.000633865	0	0	0.000436156	0	0.000384174	0.000536415	0	0
rpS3_542__CG_2015-02scaffold_32140_2__Bacteria_CPR_ParcubacteriaOD1_GWC2_OD1_40_10__68.3	0	0.00101504	0.000666811	0.00039381	0	0	0	0	0.000430907	0	0	0	0	0	0.000389101	0	0	0	0	0	0	0	0	0	0	0	0
rpS3_99__CG_2015-19scaffold_32715_5__Archaea_DPANN_Pacearchaeota_RBG_16_Pacearchaeota_35_8__74.8	0	0	0	0	0	0	0	0	0	0	0.000531422	0	0.000382068	0.000483812	0	0.000494055	0.00054301	0	0.00101411	0.00041764	0	0.000478507	0	0	0.000484286	0	0
rpS3_762__CG_2015-01t_scaffold_73675_3__Bacteria_Microgenomates_OP11_Pacebacteria_CG_Pacebac_01__80.6	0	0	0	0	0	0	0	0	0	0	0	0	0	0	0	0	0	0	0	0	0	0	0	0	0	0.00099818	0
rpS3_651__CG_2015-20scaffold_9897_9__Bacteria_Chloroflexi_Anaerolineae_CG_Anaero_02__100	0.000673098	0	0	0	0	0	0	0	0.000260479	0	0	0	0.000742217	0.000572181	0.000496004	0	0	0	0	0.000997963	0	0	0	0.000345637	0.000251611	0	0
rpS3_375__CG_2015-16scaffold_15541_9__Bacteria_Armatimonadetes_CG_Arma_02__99	0	0	0	0	0	0	0	0	0	0	0	0.000886185	0.000997781	0.000551447	0	0.00050506	0	0.000659148	0.000833454	0.000783997	0.000641674	0.000784793	0.000899874	0.000561756	0.000809982	0	0
rpS3_249__CG_2015-13scaffold_22198_11__Bacteria_Proteobacteria_Gammaproteobacteria_Xanthomonadales_Xanthomonadaceae_Thermomonas_fusca_DSM_15424__72	0	0	0	0	0	0	0	0	0	0.000431262	0	0.000654307	0.000685337	0	0.000995699	0	0.000668816	0	0	0	0	0	0	0	0.0007203	0	0
rpS3_645__CG_2015-11scaffold_55744_5__Bacteria_Proteobacteria_Zetaproteobacteria_zeta_proteobacterium_SCGC_AC_673_C02__86	0	0	0	0	0	0	0	0	0	0.000865936	0.000994114	0	0	0	0	0	0	0	0	0	0	0	0	0	0	0	0
rpS3_269__CG_2015-22scaffold_708_8__Bacteria_Proteobacteria_Alphaproteobacteria_Rhodobacterales_Rhodobacteraceae_Jannaschia_sp._CCS1__92.3	0	0	0	0.00042767	0	0	0	0	0	0	0	0	0	0.000441887	0.000990913	0.000646259	0	0	0.000453187	0	0	0.000920714	0.000500855	0	0.00066894	0	0.000753582
rpS3_685__CG_2015-07scaffold_6650_1__Bacteria_Microgenomates_OP11_Woesebacteria_RIFCSPHIGHO2_01_FULL_OP11_Woesebacteria_38_26b__70.2	0	0	0	0	0	0	0.000990164	0	0	0	0	0	0	0	0	0	0	0	0	0	0	0	0	0	0	0	0
rpS3_519__CG_2015-22scaffold_8798_9__Bacteria_Parcubacteria_OD1_CG_CPR_10_CG_CPR10_01__75.4	0	0	0	0	0	0	0	0	0	0	0.000548254	0.000925362	0.000707245	0.000640453	0	0.000660768	0.000695897	0	0.000935693	0	0	0.000840236	0.000786129	0	0.000985335	0.000864482	0
rpS3_149__CG_2015-09scaffold_2152_11__Bacteria_ChlamydiaeVerrucomicrobia_group_Verrucomicrobia_Opitutae_Puniceicoccales_Puniceicoccaceae_Coraliomargarita_akajimensis_DSM_45221__90.8	0	0	0.000626047	0.000634192	0.000623429	0	0	0.000976373	0.000980083	0.000567958	0	0.000646115	0	0.000826195	0.00090339	0.000599748	0.000934348	0.000381472	0.000443153	0	0	0.000403324	0	0.000541671	0.000455056	0	0.000951206
rpS3_13__CG_2015-0102_scaffold_13514_4__Bacteria_ChlamydiaeVerrucomicrobia_group_Verrucomicrobia_Verrucomicrobiae_Verrucomicrobiales_Verrucomicrobiaceae_Rubritalea_marina_DSM_17716_SAORIC_165__72.7	0	0.000831035	0.000431725	0.000494603	0	0	0.000977986	0	0	0	0	0	0	0	0	0.00034569	0	0	0	0	0	0	0	0	0	0	0.000831268
rpS3_621__CG_2015-18scaffold_16620_3__Bacteria_Parcubacteria_OD1_Falkowbacteria_CG_Falkow_04__77	0.000525491	0.000809653	0.000529602	0	0	0	0	0	0	0	0.000793489	0.000972132	0	0.000792056	0.00058127	0.000782697	0	0.000766062	0.000734823	0	0.000696352	0.00085907	0.000711394	0.000576257	0.000774811	0	0
rpS3_307__CG_2015-03scaffold_11294_14__Bacteria_CPR_ParcubacteriaOD1_Falkowbacteria_GWF2_OD1_43_32__81.9	0	0.000971658	0.000626422	0.00052637	0	0	0	0	0	0	0	0	0	0	0	0	0.000457477	0	0	0	0	0	0	0	0	0.000902156	0.000757957
rpS3_483__CG_2015-03scaffold_6850_6__Bacteria_CPR_ParcubacteriaOD1_GWA1_OD1_40_21__62.2	0	0.000971294	0.000850731	0.000814989	0.000857787	0.000785258	0	0	0	0	0	0	0	0	0	0	0.000639315	0	0	0	0	0	0	0	0	0.000421914	0.000682593
rpS3_513__CG_2015-12scaffold_7927_8__Bacteria_Microgenomates_OP11_Roizmanbacteria_CG_Roizman_01__97.7	0	0	0	0	0	0	0	0	0	0	0.000672368	0.0009683	0.000946742	0.000632875	0	0.000579037	0.000448862	0.000702622	0.00088542	0.000623996	0	0.000834098	0	0.000435888	0.000737958	0	0
rpS3_204__CG_2015-01t_scaffold_63941_3__Bacteria_Parcubacteria_OD1_RIF-OD1-1_RIFCSPLOWO2_02_RIF_OD1_10_39_10__68.8	0	0	0	0	0	0	0	0	0	0	0	0	0	0	0	0	0	0	0	0	0	0	0	0	0	0.000966454	0
rpS3_845__CG_2015-01t_scaffold_64073_3__Archaea_DPANN_Pacearchaeota_RBG_16_Pacearchaeota_35_8__73.3	0	0	0	0	0	0	0	0	0	0	0	0	0	0	0	0	0	0	0	0	0	0	0	0	0	0.000959702	0
rpS3_101__CG_2015-01t_scaffold_31343_5__Bacteria_CPR_MicrogenomatesOP11_Collierbacteria_GWA2_OP11_42_17__91.7	0	0	0	0	0	0	0	0	0	0	0	0	0	0	0	0	0	0	0	0	0	0	0	0	0	0.000959507	0
rpS3_121__CG_2015-21scaffold_3372_14__Bacteria_Parcubacteria_OD1_CG_CPR_07_CG_CPR07_01__66.8	0.000243296	0	0	0	4.66769e-05	0	0	0	0	0.000209809	0.000330655	0	0.000425401	0.000279431	0	0	0.00033267	0	0	0	0.000365482	0.000373227	0	0.000254933	0.000349346	0.000950279	0
rpS3_86__CG_2015-11scaffold_7943_8__Bacteria_Parcubacteria_OD1_CG_CPR_13_CG_CPR13_01__100	0	0	0.000549387	0	0.000534045	0	0	0	0	0.000845263	0.000947707	0.00068811	0.000669629	0.000457339	0	0	0	0	0	0	0	0	0	0	0	0	0
rpS3_846__CG_2015-01t_scaffold_106826_2__Archaea_DPANN_Pacearchaeota_RBG_13_Pacearchaeota_33_26__59.6	0	0	0	0	0	0	0	0	0	0	0	0	0	0	0	0	0	0	0	0	0	0	0	0	0	0.000942992	0
rpS3_55__CG_2015-18scaffold_8004_13__Bacteria_Parcubacteria_OD1_Wolfebacteria_RBG_13_OD1_Wolfebacteria_41_7__90.9	0	0	0	0	0	0	0	0	0	0	0	0	0	0	0	0	0	0.000470356	0	0	0	0.000940684	0	0	0.000773625	0	0
rpS3_185__CG_2015-22scaffold_422_35__Bacteria_CG_CPR_06_CG_CPR06_01__54.1	0	0.000238371	0	0	0	0	0	0	0	0	0	0.000521604	0.000533117	0	0	0	0	0	0.000517505	0.000634272	0.00044466	0.00093623	0.000645529	0.000488692	0.000709534	0	0
rpS3_491__CG_2015-17scaffold_5956_11__Bacteria_Cyanobacteria_Oscillatoriales_Crinalium_epipsammum_PCC_9333__47.2	0	0	0	0	0	0	0	0	0	0	0	0	0	0	0	0	0.000934545	0.000813008	0	0	0	0	0	0	0	0	0
rpS3_341__CG_2015-22scaffold_2134_13__Bacteria_CPR_BerkelbacteriaACD58_GWA2_Berkelbacteria_35_9__91.7	0.000500529	0	0.000168158	0	0	0	0	0	0	0	0.000799709	0.000933544	0.000750054	0.000745979	0.000509369	0.000609484	0.000526458	0.000656791	0.000869988	0.000587604	0.000416895	0.000795935	0.000497009	0	0.000533953	0	0
rpS3_572__CG_2015-04scaffold_2186_6__Bacteria_BacteroidetesChlorobi_group_Bacteroidetes_Flavobacteriia_Flavobacteriales_Cryomorphaceae_Owenweeksia_Owenweeksia_hongkongensis_DSM_17368__78.8	0	0.000722982	0.000680105	0.000874071	0.000647769	0	0.000933005	0.000906128	0.000641646	0	0	0	0	0.00035513	0.000545489	0	0	0	0	0	0	0	0	0	0	0	0.000908371
rpS3_602__CG_2015-10scaffold_4042_2__Bacteria_Parcubacteria_OD1_RIF-OD1-3_RIFOXYC1_FULL_RIF_OD1_03_37_11__67.5	0	0.000622264	0	0	0.00035737	0	0	0	0.000603797	0.000932352	0.00092358	0.000731325	0.000754947	0	0	0	0	0	0	0	0	0	0	0	0	0	0
rpS3_33__CG_2015-09scaffold_6634_16__Bacteria_BacteroidetesChlorobi_group_Bacteroidetes_Flavobacteriia_Flavobacteriales_Flavobacteriaceae_Olleya_sp._Hel_I_94__72	0.00056456	0	0	0.000718111	0.000703646	0.000913371	0.000926681	0	0.000855609	0.000810295	0.000596631	0	0.00045332	0	0	0	0	0	0	0.00054426	0	0	0	0	0	0	0
rpS3_583__CG_2015-02scaffold_102359_5__Bacteria_ChlamydiaeVerrucomicrobia_group_Verrucomicrobia_Spartobacteria_Chthoniobacter_flavus_Ellin428_unfinished_sequence__67.2	0	0.000925152	0	0	0	0	0	0	0	0	0	0	0	0	0	0	0	0	0	0	0	0	0	0	0	0	0
rpS3_8__CG_2015-16scaffold_3293_20__Bacteria_Elusimicrobia_CG_Elusi_05__100	0.0007076	0	0	0	0	0	0	0	0	0.00060227	0.000886175	0.00092421	0.000878039	0.000752062	0.000549453	0.000888839	0.000752435	0.000732232	0.000790376	0.000439175	0	0.000405899	0.000453402	0	0	0	0
rpS3_138__CG_2015-15scaffold_12979_12__Bacteria_Microgenomates_OP11_Levybacteria_CG_Levy_01__98.6	0	0	0	0	0	0	0	0	0	0.000824255	0.000760043	0.000920821	0	0	0.000445123	0	0	0	0	0	0	0	0	0	0	0	0
rpS3_596__CG_2015-03scaffold_106041_3__Archaea_DPANN_Diapherotrites_AR10_gwc2_scaffold_150__57.7	0	0	0.000913329	0	0	0	0	0	0	0	0	0	0	0	0	0	0	0	0	0	0	0	0	0	0	0.000891694	0
rpS3_280__CG_2015-12scaffold_4544_11__Bacteria_Parcubacteria_OD1_Wolfebacteria_RBG_13_OD1_Wolfebacteria_41_7__91.8	0	0.000295318	0.000227491	0.000155394	0	0	0	0	0	0	0	0.000470534	0	0.000349899	0	0.00031237	0	0	0	0.000566023	0	0.000754911	0.000912795	0.000348842	0.00064862	0.000877809	0
rpS3_43__CG_2015-0102_scaffold_9625_12__Bacteria_Chlamydiae_Chlamydiia_RIFCSPLOWO2_02_FULL_Chlamydiae_45_22__86	0	0.000881236	0.000618092	0.000586765	0	0	0	0	0	0	0	0	0	0	0	0	0.00028692	0	0	0	0	0	0	0	0	0.000911894	0.000864022
rpS3_144__CG_2015-11scaffold_4261_19__Bacteria_Deferribacteres_Deferribacteres_Deferribacterales_CG_Deferri_01__100	0	0	0.00047816	0.000556891	0	0	0	0	0.000648997	0.000867386	0.00090679	0.000548307	0.00042708	0	0	0	0	0	0	0	0	0	0	0	0	0	0
rpS3_378__CG_2015-12scaffold_103127_4__Bacteria_CPR_ParcubacteriaOD1_MoranbacteriaOD1_i_GWA2_OD1_39_41__74.9	0	0	0	0	0	0	0	0	0	0.000655551	0.000559076	0.000648694	0	0	0	0	0	0	0	0	0	0	0	0	0	0.000899505	0
rpS3_364__CG_2015-02scaffold_112573_2__Bacteria_CPR_WWE3_GWB1_WWE3_41_6__52.9	0	0.000897852	0.00048719	0	0.000553654	0	0	0	0	0	0	0	0	0	0	0	0	0	0	0	0	0	0	0	0	0	0.000705154
rpS3_1__CG_2015-04scaffold_89386_2__Bacteria_Proteobacteria_Alphaproteobacteria_unclassified_Alphaproteobacteria_Micavibrio_aeruginosavorus_ARL_13__44.6	0	0	0	0.000895999	0	0	0	0	0	0	0	0	0	0	0	0	0	0	0	0	0	0	0	0	0	0	0
rpS3_67__CG_2015-22scaffold_4059_12__Bacteria_Parcubacteria_OD1_CG_CPR_05_CG_CPR05_01__100	0	0.000437388	0	0	0	0	0	0	0	0	0	0	0	0	0	0	0	0.000367478	0	0.000441943	0.000459466	0.00069584	0.000769846	0.000454483	0.000894496	0	0
rpS3_661__CG_2015-22scaffold_2666_20__Bacteria_Proteobacteria_deltaepsilon_subdivisions_Deltaproteobacteria_Syntrophobacterales_Syntrophobacteraceae_Syntrophobacter_fumaroxidans_MPOB__83.7	0.000892305	0	0	0	0	0	0	0	0	0	0	0	0	0	0	0	0	0	0	0.000849025	0.000648356	0.000676866	0.000726845	0.000472639	0.000650039	0	0
rpS3_366__CG_2015-12scaffold_13041_12__Bacteria_CPR_WWE3_GWB1_WWE3_41_6__54.8	0	0	0	0	0	0	0	0	0	0.00033736	0.000606007	0.000890908	0.000755714	0.000635723	0.000436009	0.000652175	0.000641106	0.000663729	0.000562041	0	0	0.000472674	0	0	0	0	0
rpS3_559__CG_2015-09scaffold_18842_12__Bacteria_Proteobacteria_Gammaproteobacteria_unclassified_Gammaproteobacteria_Reinekea_blandensis_MED297__92.9	0	0	0	0	0	0	0	0	0.000889341	0	0	0	0	0	0	0	0	0	0	0	0	0	0	0	0	0	0
rpS3_881__CG_2015-18scaffold_118685_3__Bacteria_Parcubacteria_OD1_CG_CPR_03_CG_CPR03_03__100	0.000500508	0	0	0	0	0	0	0	0	0	0.000888836	0.000805906	0	0.000723064	0	0.000627987	0	0.000559656	0	0	0	0	0	0	0	0	0
rpS3_57__CG_2015-04scaffold_13269_4__Bacteria_CPR_ParcubacteriaOD1_Falkowbacteria_GWF2_OD1_43_32__78.9	0	0.000888296	0.000671828	0.000701725	0.000517972	0.000672632	0	0	0	0	0	0	0	0	0	0	0.000594348	0	0	0	0	0	0	0	0	0.000592035	0
rpS3_590__CG_2015-07scaffold_31342_1__Bacteria_Proteobacteria_Alphaproteobacteria_Rhodobacterales_Rhodobacteraceae_CG_Rhodob_01__90.2	0	0	0	0	0	0	0.00088811	0	0	0	0	0	0.000421517	0	0	0.000471886	0	0	0	0	0	0	0	0	0	0	0
rpS3_548__CG_2015-06scaffold_17019_7__Bacteria_CPR_SaccharibacteriaTM7_RAAC3_TM7_complete__84.6	0	0	0.000208297	0	0	0.000885059	0	0	0	0	0	0	0	0	0	0	0	0	0	0	0	0	0	0	0	0	0
rpS3_299__CG_2015-15scaffold_3386_10__Bacteria_Proteobacteria_Alphaproteobacteria_Sphingomonadales_Sphingomonadaceae_Novosphingobium_sp._PP1Y__91.8	0	0	0	0	0	0	0	0	0	0	0	0	0	0	0.000884906	0.00046961	0	0	0	0	0	0	0	0	0	0	0
rpS3_546__CG_2015-12scaffold_13135_14__Bacteria_Parcubacteria_OD1_CG_CPR_07_CG_CPR07_01__69.1	0	0	0	0	0	0	0	0	0	0	0	0.000338022	0	0	0	0	0	0	0	0	0	0	0	0	0	0.000884495	0
rpS3_628__CG_2015-01t_scaffold_25077_2__Bacteria_CP_Peregrinibacteria_BJP_IG2102_PER_44_74_final__81.9	0	0	0	0	0	0	0	0	0	0	0	0	0	0	0	0	0	0	0	0	0	0	0	0	0	0.000884221	0
rpS3_547__CG_2015-12scaffold_8281_9__Bacteria_Parcubacteria_OD1_CG_CPR_08_CG_CPR08_01__99	0	0	0	0	0	0	0	0	0	0	0.000353582	0.000562527	0	0	0	0	0	0	0	0	0	0	0.000881041	0	0	0.000761056	0
rpS3_317__CG_2015-24scaffold_2324_9__Bacteria_Parcubacteria_OD1_CG_CPR_10_CG_CPR10_01__52.6	0.000299342	0.000322495	0	0	0	0	0	0	0	0	0.000311318	0	0.000499363	0	0	0.000238303	0	0.00038288	0.000447747	0.000471601	0.00029317	0.000880628	0	0.000423361	0.000790194	0.000388305	0
rpS3_395__CG_2015-16scaffold_2241_25__Bacteria_Firmicutes_Clostridia_Thermoanaerobacterales_Thermoanaerobacteraceae_Tepidanaerobacter_acetatoxydans_Re1__47.5	0.000676151	0	0	0	0	0	0	0	0	0.000523728	0.000685506	0.00068305	0.000745815	0.000645387	0.000440861	0.000874194	0.000643372	0.000553242	0.000672509	0	0	0	0	0	0	0	0
rpS3_155__CG_2015-02scaffold_12396_10__Bacteria_Microgenomates_OP11_Pacebacteria_CG_Pacebac_01__82	0	0.000866634	0	0	0	0	0	0	0	0	0	0	0	0	0	0	0	0	0	0	0	0	0	0	0	0	0
rpS3_858__CG_2015-01t_scaffold_57683_2__Bacteria_CPR_MicrogenomatesOP11_GWB1_OP11_45_17__66	0	0	0	0	0	0	0	0	0	0	0	0	0	0	0	0	0	0	0	0	0	0	0	0	0	0.000863489	0
rpS3_151__CG_2015-11scaffold_8895_2__Bacteria_Saccharibacteria_TM7_RIFCSPHIGHO2_02_FULL_Saccharibacteria_47_12__79.4	0	0	0	0	0	0	0	0	0	0.000744204	0.000859689	0.000791246	0	0	0	0	0	0	0	0	0	0	0	0	0	0	0
rpS3_312__CG_2015-03scaffold_12845_5__Bacteria_Parcubacteria_OD1_RIFOXYD2_FULL_OD1_52_8__67.4	0	0	0.000858151	0	0	0	0	0	0	0	0	0	0	0	0	0	0	0	0	0	0	0	0	0	0	0	0
rpS3_172__CG_2015-24scaffold_79756_1__Bacteria_Proteobacteria_Alphaproteobacteria_Rhodobacterales_Rhodobacteraceae_Ketogulonigenium_vulgarum_WSH_001__88.7	0	0	0	0	0	0	0	0	0	0	0	0	0	0	0	0	0	0	0	0	0	0.000856991	0	0.000166131	0	0	0
rpS3_195__CG_2015-01scaffold_8569_12__Bacteria_Bayareabacteria_CG_ACD39_01__98.3	0.000853927	0	0	0	0	0	0	0	0	0	0	0	0.000506604	0	0	0	0	0.000363098	0.000391933	0	0	0.000580057	0.000635423	0	0	0	0
rpS3_641__CG_2015-01t_scaffold_65213_1__Bacteria_Parcubacteria_OD1_Wolfebacteria_RIFCSPLOWO2_02_FULL_OD1_Wolfebacteria_41_13b__63.1	0	0	0	0	0	0	0	0	0	0	0	0	0	0	0	0	0	0	0	0	0	0	0	0	0	0.000851517	0
rpS3_849__CG_2015-03scaffold_18974_2__Bacteria_Parcubacteria_OD1_RIFOXYD1_FULL_OD1_36_11__65.9	0	0	0.000850025	0.000491676	0	0	0	0	0	0	0	0	0	0	0	0	0	0	0	0	0	0	0	0	0	0.000762565	0
rpS3_143__CG_2015-11scaffold_16624_7__Bacteria_Aquificae_Aquificae_Aquificales_Aquificaceae_Hydrogenobacter_thermophilus_TK_6__43.6	0	0	0	0	0.000691499	0	0	0	0.000566456	0.000664876	0.000849555	0.000661949	0.000566985	0.000507024	0	0.000489199	0	0.000476337	0	0	0	0	0	0	0	0	0
rpS3_318__CG_2015-18scaffold_3221_7__Bacteria_Parcubacteria_OD1_CG_CPR_10_CG_CPR10_03__100	0.000534278	0	0.000386235	0	0	0	0	0	0	0	0.00066784	0.000738805	0.000834851	0.000723963	0.000576376	0.000622875	0.000632177	0.000788302	0.000846572	0	0.000455296	0.000671538	0.00056355	0	0.000545104	0	0
rpS3_117__CG_2015-17scaffold_9227_8__Bacteria_Ignavibacteria_RBG_13_Ignavibacteria_36_8__82.7	0.000150951	0.000614993	0.000846045	0	0.000840081	0.000595066	0.000602849	0.000400205	0.000383743	0.000326491	0.000200425	0.000173373	0	0	0.000182381	0	0.000675001	0	0	0	0	0.000195517	0.000364238	0	0	0	0
rpS3_543__CG_2015-02scaffold_50082_2__Bacteria_Parcubacteria_OD1_RIF-OD1-7_RBG_13_RIF_OD1_07_38_11__62.7	0	0.000845129	0	0	0	0	0	0	0	0	0	0	0	0	0	0	0	0	0	0	0	0	0	0	0	0	0
rpS3_287__CG_2015-22scaffold_3200_12__Bacteria_CG_CP02_CG_CP02_01__99.6	0.00078548	0	0	0	0	0	0	0	0	0	0.000548553	0	0.000839807	0.000649988	0	0.000556406	0	0.000626379	0.000681721	0.000759777	0.000564007	0.00083325	0.000807882	0.000526644	0.000710283	0	0
rpS3_334__CG_2015-17scaffold_6713_13__Bacteria_CPR_ParcubacteriaOD1_Falkowbacteria_GWF2_OD1_43_32__71.9	0	0.000836463	0.000655664	0.0005606	0	0	0	0	0	0	0	0	0	0	0	0	0.000629663	0	0	0	0	0	0	0	0	0	0.00060761
rpS3_476__CG_2015-25scaffold_22200_4__Bacteria_CPR_BerkelbacteriaACD58_GWA1_Berkelbacteria_36_9_partial__70.7	0	0	0	0	0	0	0	0	0	0	0	0	0	0	0	0	0	0	0	0	0	0	0	0	0.000621633	0.00083356	0
rpS3_818__CG_2015-25scaffold_103297_4__Bacteria_CPR_ParcubacteriaOD1_Azambacteria_GWE1_OD1__85.2	0	0	0	0	0	0	0	0	0	0	0.000533527	0.000696597	0	0	0	0	0	0	0	0.000620849	0	0	0.000640464	0	0.000830804	0	0
rpS3_564__CG_2015-01t_scaffold_81170_1__Bacteria_CPR_MicrogenomatesOP11_Shapirobacteria_GWF2_OP11_rel_37_20__74.8	0	0	0	0	0	0	0	0	0	0	0	0	0	0	0	0	0	0	0	0	0	0	0	0	0	0.000830375	0
rpS3_465__CG_2015-18scaffold_7538_9__Bacteria_Parcubacteria_OD1_RIFCSPLOWO2_01_FULL_OD1_42_9__82.7	0.000398655	0.00050326	0	0.000244558	0	0	0	0	0	0	0.000661159	0.000653206	0.00062721	0.000499652	0.000378526	0	0.000583298	0.000593954	0.000714797	0	0	0.000777544	0.000643517	0.000351926	0.000576818	0.000826514	0
rpS3_453__CG_2015-15scaffold_12071_3__Bacteria_BacteroidetesChlorobi_group_Bacteroidetes_Flavobacteriia_Flavobacteriales_Flavobacteriaceae_Winogradskyella_psychrotolerans_RS_3__95.8	0	0	0	0	0	0	0	0	0	0	0	0	0	0.000430233	0.000824928	0	0	0	0	0	0	0	0	0	0	0	0
rpS3_146__CG_2015-25scaffold_3295_11__Bacteria_CPR_BerkelbacteriaACD58_GWA1_Berkelbacteria_36_9_partial__50.9	0.000199276	0	0	0	0	0	0	0	0	0	0	0	0	0	0	0	0	0	0	0	0	0.000421636	0	0	0.000823934	0	0
rpS3_442__CG_2015-14scaffold_36492_4__Bacteria_Parcubacteria_OD1_Uhrbacteria_RIFCSPHIGHO2_12_FULL_OD1_Uhrbacteria_60_25__61.9	0	0.000660952	0	0	0	0	0	0	0	0	0.000822708	0	0	0.000471208	0	0	0	0	0	0	0	0	0	0	0	0	0
rpS3_871__CG_2015-01t_scaffold_11372_4__Bacteria_WWE3_RIFCSPHIGHO2_01_FULL_WWE3_35_17__89.6	0	0	0.00076163	0.000493436	0	0	0	0	0	0	0	0	0	0	0	0	0	0	0	0	0	0	0	0	0	0.0008224	0
rpS3_60__CG_2015-04scaffold_11312_6__Bacteria_Proteobacteria_Gammaproteobacteria_Legionellales_Legionellaceae_Legionella_micdadei_ATCC_33218__61	0	0.000660101	0	0.000821917	0.000569312	0	0	0	0	0	0	0	0	0	0	0	0.000386934	0	0	0	0	0	0	0	0	0	0.000563971
rpS3_390__CG_2015-01t_scaffold_93077_1__Archaea_DPANN_Pacearchaeota_RBG_13_Pacearchaeota_33_26__70.9	0	0	0	0	0	0	0	0	0	0	0	0	0	0	0	0	0	0	0	0	0	0	0	0	0	0.000821409	0
rpS3_141__CG_2015-25scaffold_2738_16__Bacteria_Lentisphaerae_RifOxyA12_full_Lentisphaerae_48_11__71.2	0	0.000773096	0.000660846	0.000787091	0	0	0	0	0	0	0	0	0	0.000397458	0	0	0.000758085	0	0	0	0	0.000544185	0.000818577	0.000720647	0.000769841	0	0.000620255
rpS3_608__CG_2015-09scaffold_59572_3__Bacteria_Parcubacteria_OD1_CG_CPR_18_CG_CPR18_01__100	0	0	0	0.000489471	0	0	0	0	0.000778697	0.00081814	0.00056745	0	0	0.000481788	0	0	0	0.000450519	0.000500728	0	0	0	0	0	0	0	0
rpS3_210__CG_2015-13scaffold_14615_3__Bacteria_Zixibacteria_uncultured_DG_27__62	0.000597261	0	0	0	0	0	0	0	0	0.000378698	0.000431027	0.000648676	0.000817953	0.000553275	0.000519906	0.000498278	0	0	0.00049371	0	0	0.000354081	0	0	0	0	0
rpS3_111__CG_2015-11scaffold_7099_7__Bacteria_Parcubacteria_OD1_Falkowbacteria_RIFOXYA2_FULL_OD1_Falkowbacteria_38_12__98.1	0	0	0	0	0	0	0	0	0	0.000387061	0.000762558	0.000578294	0.000817778	0	0.000406373	0	0.000440461	0.000514397	0.000653691	0	0	0	0	0	0.000214775	0	0
rpS3_411__CG_2015-04scaffold_165253_1__Bacteria_RIFCSPHIGHO2_01_FULL_PER_46_8__56.9	0	0	0	0.000816944	0	0	0	0	0	0	0	0	0	0	0	0	0	0	0	0	0	0	0	0	0	0	0
rpS3_725__CG_2015-0102_scaffold_39333_4__Bacteria_Parcubacteria_OD1_Kuenenbacteria_CG_Kuenen_02__99.5	0	0	0	0	0	0	0	0	0	0	0	0.000815403	0	0	0	0	0	0	0	0	0	0	0	0	0	0	0.000304811
rpS3_614__CG_2015-12scaffold_42149_1__Bacteria_BacteroidetesChlorobi_group_Bacteroidetes_Flavobacteriia_Flavobacteriales_Cryomorphaceae_Crocinitomix_catalasitica_ATCC_23190__76.1	0	0	0	0	0	0	0	0	0	0	0	0.000812248	0.000709916	0.000660013	0.000560659	0.00051995	0	0.000614895	0.000597051	0	0	0	0	0	0	0	0
rpS3_667__CG_2015-11scaffold_27658_4__Archaea_DPANN_Pacearchaeota_RBG_13_Pacearchaeota_33_26__63.6	0	0	0	0	0	0	0	0	0	0.000811841	0.000603265	0.000488989	0	0	0	0	0	0	0	0	0	0	0	0	0	0	0
rpS3_844__CG_2015-12scaffold_5948_2__Bacteria_Parcubacteria_OD1_Magasanikbacteria_CG_Magasa_01__92.1	0	0	0.000741236	0	0.000603422	0	0	0	0	0.000809757	0.000612182	0.000566569	0	0	0	0	0	0	0	0	0	0	0	0	0	0	0
rpS3_802__CG_2015-13scaffold_97725_1__Bacteria_Parcubacteria_OD1_Nomurabacteria_RIFCSPLOWO2_01_FULL_OD1_Nomurabacteria_46_18__59.8	0	0	0	0	0	0	0	0.00080504	0	0.000694188	0	0	0.000436023	0.00063966	0	0.000775022	0	0	0	0	0	0	0	0	0	0	0
rpS3_761__CG_2015-22scaffold_3698_15__Bacteria_Parcubacteria_OD1_CG_CPR_07_CG_CPR07_01__100	0.000396443	0	0	0	0	0	0	0	0	0	0.000468046	0.000570577	0.000636814	0.000559307	0	0.000409505	0.000403808	0.00047222	0.000688753	0.000490078	0	0.000776192	0.000802605	0.000366482	0.00057712	0.000629996	0
rpS3_217__CG_2015-11scaffold_27243_4__Bacteria_Parcubacteria_OD1_RIF-OD1-1_RIFCSPLOWO2_01_FULL_RIF_OD1_01_48_11__58.7	0	0	0	0	0	0	0	0	0	0	0.0006182	0.000802139	0	0	0	0	0	0.00049719	0	0	0	0.000468425	0	0	0	0	0
rpS3_406__CG_2015-23scaffold_38518_1__Bacteria_CPR_ParcubacteriaOD1_Azambacteria_GWE1_OD1__81.5	0	0	0	0	0	0	0	0	0	0.000324486	0.000597844	0.000622265	0	0.00048173	0	0	0.000469843	0	0	0	0.000337	0.000579434	0.000800576	0.000454144	0.000601044	0	0
rpS3_760__CG_2015-10scaffold_36894_4__Bacteria_CPR_ParcubacteriaOD1_Uhrbacteria_GWF2_OD1_39_13__76.3	0	0	0	0.000571504	0.000795159	0	0	0	0.000363133	0.000533143	0.000522805	0.000512189	0	0	0	0	0.000164115	0	0	0	0	0	0	0	0	0	0
rpS3_59__CG_2015-14scaffold_4767_2__Bacteria_Parcubacteria_OD1_CG_CPR_04_CG_CPR04_01__100	0	0	0	0	0	0	0	0	0.000318244	0	0.0007124	0.000756315	0.000787342	0.000733899	0.000475116	0.000794884	0.000665143	0.000749005	0.000777098	0.000503852	0.000530315	0.000715047	0.000765196	0.000439358	0.000713422	0.000553768	0
rpS3_206__CG_2015-01t_scaffold_62335_5__Bacteria_Parcubacteria_OD1_RIF-OD1-7_RIFCSPHIGHO2_12_FULL_RIF_OD1_07_40_12__69.9	0	0	0	0	0	0	0	0	0	0	0	0	0	0	0	0	0	0	0	0	0	0	0	0	0	0.000792518	0
rpS3_193__CG_2015-22scaffold_104089_1__Bacteria_BacteroidetesChlorobi_group_Bacteroidetes_Bacteroidia_Bacteroidales_Marinilabiaceae_Alkaliflexus_imshenetskii_Z_7010_DSM_15055__84.5	0.000722608	0	0	0	0	0	0	0	0	0	0	0	0.000746287	0.000791686	0.000519119	0.000667233	0	0	0.000645855	0	0	0.000394252	0	0	0	0	0
rpS3_386__CG_2015-18scaffold_65845_4__Bacteria_BacteroidetesChlorobi_group_Bacteroidetes_Flavobacteriia_Flavobacteriales_Flavobacteriaceae_Gillisia_sp._CAL575__99.2	0	0.000776321	0	0.000433124	0.000424134	0	0	0	0	0	0	0.000343692	0	0.000494004	0.000785967	0	0.000508631	0.00064455	0	0	0	0	0	0	0	0	0
rpS3_438__CG_2015-22scaffold_29716_4__Archaea_DPANN_Woesearchaeota_AR3_gwa2_scaffold_210__40.9	0	0	0	0	0	0	0	0	0	0.000516983	0.000482216	0.000583306	0.000575315	0.000510984	0.000451582	0.000558323	0.000784959	0.000455548	0	0	0	0.000532498	0	0	0	0	0
rpS3_758__CG_2015-13scaffold_2899_8__Archaea_DPANN_Pacearchaeota_AR6_gwa2_scaffold_10207__58.6	0	0	0	0	0	0	0	0	0	0	0	0	0.000677208	0	0.000324382	0	0.000731866	0.000548182	0.000781343	0	0	0	0	0	0	0	0
rpS3_814__CG_2015-01t_scaffold_103412_1__Bacteria_CPR_ParcubacteriaOD1_GWA1_OD1_40_21__70.9	0	0	0	0	0	0	0	0	0	0	0	0	0	0	0	0	0	0	0	0	0	0	0	0	0	0.00078097	0
rpS3_781__CG_2015-0102_scaffold_18520_10__Bacteria_Ignavibacteria_RBG_13_Ignavibacteria_36_8__79.4	0	0	0	0	0	0	0	0	0	0	0	0	0	0	0	0	0	0	0	0	0	0	0	0	0	0	0.000780595
rpS3_507__CG_2015-16scaffold_4710_5__Bacteria_Parcubacteria_OD1_RIF-OD1-7_RBG_13_RIF_OD1_07_42_11__68.7	0	0.000472988	0	0	0	0	0	0	0	0.000410488	0	0	0	0	0	0.000705728	0.000585952	0	0	0.000407987	0	0.000778825	0	0	0	0	0
rpS3_756__CG_2015-01t_scaffold_54963_2__Bacteria_Parcubacteria_OD1_RIF-OD1-6_RIFCSPLOWO2_01_FULL_RIF_OD1_06_38_12__81.5	0	0	0	0	0	0	0	0	0	0	0	0	0	0	0	0	0	0	0	0	0	0	0	0	0	0.000778589	0
rpS3_5__CG_2015-06scaffold_28926_1__Bacteria_Microgenomates_OP11_Beckwithbacteria_CG_Beckwith_02__99.4	0	0	0	0	0	0.000778435	0	0	0	0	0.000731616	0	0	0	0	0	0.00075013	0	0	0	0	0	0	0	0	0	0
rpS3_350__CG_2015-13scaffold_4037_10__Bacteria_Parcubacteria_OD1_Kuenenbacteria_CG_Kuenen_03__69.3	0.000317265	0	0	0	0	0	0	0	0	0.000384839	0.000555193	0.000721426	0.000775691	0	0.000327941	0.00045045	0.000499071	0.000578089	0.0006688	0.000360868	0	0	0.000620977	0	0.000440841	0	0
rpS3_419__CG_2015-01t_scaffold_44044_1__Bacteria_Parcubacteria_OD1_RIFCSPHIGHO2_01_FULL_OD1_56_18__66.7	0	0	0	0	0	0	0	0	0	0	0	0	0	0	0	0	0	0	0	0	0	0	0	0	0	0.000775325	0
rpS3_631__CG_2015-0102_scaffold_72445_3__Bacteria_CP_Peregrinibacteria_BJP_IG2102_PER_44_74_final__81.5	0	0	0	0	0	0	0	0	0	0	0	0	0	0	0	0	0	0	0	0	0	0	0	0	0	0	0.000774347
rpS3_812__CG_2015-01t_scaffold_74806_4__Bacteria_Microgenomates_OP11_Woesebacteria_RIFCSPLOWO2_01_FULL_OP11_Woesebacteria_44_24b__71.3	0	0	0	0	0	0	0	0	0	0	0	0	0	0	0	0	0	0	0	0	0	0	0	0	0	0.000772516	0
rpS3_648__CG_2015-22scaffold_322_31__Bacteria_Proteobacteria_deltaepsilon_subdivisions_Deltaproteobacteria_Syntrophobacterales_Syntrophaceae_Smithella_sp._F21__80.7	0.000765287	0	0	0	0	0	0	0	0	0	0.000487868	0.000626528	0.000688654	0.000589917	0	0.000491226	0.000448773	0	0.000613148	0	0	0.000638163	0.000651427	0.000504545	0.000473823	0	0
rpS3_670__CG_2015-20scaffold_16292_10__Bacteria_Chloroflexi_RBG_16_Chloroflexi_51_16__85.1	0.000610702	0	0	0	0	0	0	0	0	0	0	0	0	0	0	0	0	0	0	0.000764426	0.000444283	0.000453137	0.000390055	0	0	0	0
rpS3_325__CG_2015-11scaffold_27662_7__Bacteria_Parcubacteria_OD1_RIF-OD1-1_RIFCSPHIGHO2_12_FULL_RIF_OD1_01_48_17__59.7	0	0	0	0	0.000279371	0	0	0	0	0	0.000599481	0.000760776	0.000617383	0	0.000545783	0	0.000378072	0.000606818	0.000763169	0.000473177	0	0	0	0.000376565	0	0	0
rpS3_154__CG_2015-16scaffold_37060_5__Bacteria_Proteobacteria_deltaepsilon_subdivisions_Deltaproteobacteria_Bdellovibrionales_Bacteriovoracaceae_Bacteriovorax_marinus_SJ__76.3	0	0	0	0	0	0	0	0	0	0	0	0	0	0	0	0.000761558	0	0.000583692	0	0	0	0	0	0	0	0	0
rpS3_780__CG_2015-01t_scaffold_45377_1__Bacteria_Parcubacteria_OD1_CG_CPR_01_CG_CPR01_01__97	0	0	0	0	0	0	0	0	0	0	0	0	0	0	0	0	0	0.000609153	0	0	0	0	0	0	0	0.000760505	0
rpS3_428__CG_2015-0102_scaffold_35661_4__Bacteria_CPR_ParcubacteriaOD1_MoranbacteriaOD1_i_GWA2_OD1_39_41__91.7	0	0.000673986	0	0	0.0004223	0	0	0	0	0	0	0	0	0	0	0	0.000371743	0	0	0	0	0	0	0	0	0	0.000760272
rpS3_331__CG_2015-19scaffold_12751_5__Bacteria_Parcubacteria_OD1_CG_CPR_01_CG_CPR01_01__66.8	0	0	0	0	0	0	0	0	0	0	0	0.000759509	0.000676984	0.000508413	0	0.000592922	0.000506728	0.000555826	0.000729645	0	0	0	0	0	0	0	0
rpS3_518__CG_2015-18scaffold_9195_7__Bacteria_CP_GN02_candidate_division_GN02_bacterium_JGI_0000069_P22_CrabSpa_001_278__67.1	0	0	0	0	0	0	0	0	0	0	0	0	0	0	0	0.000758213	0.000443542	0.000708325	0	0	0	0	0	0	0	0	0
rpS3_492__CG_2015-04scaffold_24851_3__Bacteria_Zixibacteria_uncultured_DG_27__62.3	0	0	0	0.000609512	0.000628002	0	0	0	0.000615627	0.000755481	0.000532767	0	0	0.00036568	0	0	0	0	0	0	0	0	0	0	0	0	0
rpS3_506__CG_2015-03scaffold_190014_1__Bacteria_Parcubacteria_OD1_RIF-OD1-6_RIFCSPLOWO2_01_FULL_RIF_OD1_06_38_12__72.2	0	0	0.000545744	0.000591466	0	0	0	0	0	0.000753946	0	0	0	0	0	0	0	0	0	0	0	0	0	0	0	0	0
rpS3_218__CG_2015-04scaffold_4097_9__Bacteria_Ignavibacteria_RBG_13_Ignavibacteria_36_8__82.2	0	0.000479084	0.000588572	0.00075303	0.000724769	0.000710032	0	0	0.000553404	0.000490448	0.000513934	0	0.000640754	0	0.000393357	0.000286141	0	0	0	0	0	0	0	0	0.000189166	0	0
rpS3_377__CG_2015-01scaffold_283_16__Bacteria_Proteobacteria_deltaepsilon_subdivisions_Deltaproteobacteria_Syntrophobacterales_Syntrophaceae_Smithella_sp._F21__80.7	0.000751322	0	0	0	0	0	0	0	0	0	0	0.000566073	0.000669345	0.000490716	0	0	0	0.000566221	0	0	0.000342057	0.000553377	0.000650815	0.000502708	0.000451652	0	0
rpS3_61__CG_2015-13scaffold_13752_8__Archaea_Euryarchaeota_Methanobacteria_Methanobacteriales_Methanothermaceae_Methanothermus_fervidus_DSM_2088_chromosome__52.8	0.000513946	0	0	0	0	0	0	0	0	0	0.000547611	0	0.000744157	0.000661406	0.000505626	0.000624784	0.000581003	0.000562693	0.0005849	0.000389284	0	0.00046164	0.00034043	0.000302433	0.000431767	0	0
rpS3_259__CG_2015-02scaffold_81258_1__Bacteria_Microgenomates_OP11_Gottesmanbakteria_CG_Gottesman_01__71.7	0	0.000743444	0	0	0	0	0	0	0	0	0	0	0	0	0	0	0	0	0	0	0	0	0	0	0	0	0
rpS3_252__CG_2015-02scaffold_151179_1__Bacteria_Tenericutes_Mollicutes_Mollicutes_bacterium_HR1__86.6	0	0.000742918	0	0	0	0	0	0	0	0	0	0	0	0	0	0	0	0	0	0	0	0	0	0	0	0	0
rpS3_603__CG_2015-20scaffold_34368_1__Bacteria_Parcubacteria_OD1_RIF-OD1-7_RBG_13_RIF_OD1_07_42_11__59.3	0	0	0	0	0	0	0	0	0	0	0.000630393	0	0	0	0	0.000659204	0	0.00059442	0.000741643	0.000656089	0.000404323	0	0	0	0	0	0
rpS3_232__CG_2015-0102_scaffold_104029_1__Bacteria_Proteobacteria_Alphaproteobacteria_Rhizobiales_Aurantimonadaceae_Aurantimonas_manganoxydans_SI85_9A1__100	0	0	0	0.000361248	0	0	0	0	0	0	0	0	0	0	0	0	0	0	0	0	0	0	0	0	0	0	0.000734048
rpS3_841__CG_2015-19scaffold_73726_3__Bacteria_Parcubacteria_OD1_Wolfebacteria_CG_Wolfe_01__81.5	0	0	0	0	0	0	0	0	0	0	0	0	0	0	0	0	0	0	0.000733246	0	0	0	0	0	0.000697723	0	0
rpS3_301__CG_2015-22scaffold_33427_7__Bacteria_Parcubacteria_OD1_RIF-OD1-8_RIFCSPLOWO2_01_FULL_RIF_OD1_08_43_11__72.9	0	0	0	0	0	0	0	0	0	0	0.000439098	0.000556226	0	0.000567006	0	0	0	0.00049075	0	0	0	0.000641137	0.000731346	0.000445688	0.000610993	0	0
rpS3_219__CG_2015-01scaffold_16756_1__Archaea_DPANN_Woesearchaeota_AR9_gwa2_scaffold_1018__55.5	0.000730335	0	0	0	0	0	0	0	0	0	0	0	0	0	0	0.000309681	0	0.000259576	0.000348211	0.000380892	0	0.000478002	0.000594533	0	0	0	0
rpS3_772__CG_2015-12scaffold_100781_2__Bacteria_Parcubacteria_OD1_Kuenenbacteria_CG_Kuenen_01__100	0	0	0	0	0	0	0	0	0	0	0.000322159	0.000727701	0.000606	0.000525472	0	0	0	0	0	0	0	0	0	0	0	0	0
rpS3_522__CG_2015-12scaffold_127111_3__Bacteria_Firmicutes_Negativicutes_Selenomonadales_Veillonellaceae_Anaeroarcus_burkinensis_DSM_6283__46.5	0	0	0	0	0	0	0	0	0	0	0	0.00072646	0	0	0	0	0	0	0	0	0	0	0	0	0	0	0
rpS3_333__CG_2015-25scaffold_10766_8__Bacteria_Proteobacteria_deltaepsilon_subdivisions_Deltaproteobacteria_Syntrophobacterales_Syntrophaceae_Desulfobacca_acetoxidans_DSM_11109__71	0.000558265	0	0	0	0	0	0	0	0	0	0	0	0.000456305	0	0	0	0	0.00036736	0	0	0	0.000468359	0	0	0.000724247	0	0
rpS3_153__CG_2015-13scaffold_35825_5__Bacteria_Rokubacteria_Deltaproteobacteria_CG_Delta_01__66.3	0	0	0	0	0	0	0	0	0	0	0	0.000574859	0.00061228	0.00047546	0.000370545	0.000494919	0.000466119	0.000528119	0.000723921	0	0	0.00046578	0	0	0	0	0
rpS3_805__CG_2015-22scaffold_10238_15__Bacteria_BacteroidetesChlorobi_group_Bacteroidetes_Flavobacteriia_Flavobacteriales_Flavobacteriaceae_Olleya_sp._Hel_I_94__72.8	0	0	0	0	0	0	0	0	0	0	0	0	0	0	0.000721972	0	0	0	0	0	0	0.000221963	0	0	0	0	0
rpS3_248__CG_2015-12scaffold_26147_3__Bacteria_Parcubacteria_OD1_RIF-OD1-4_RIFCSPHIGHO2_12_FULL_RIF-OD1-04_45_11b__78.9	0	0	0	0	0	0	0	0	0	0.00066735	0	0.000720314	0	0	0	0	0	0	0	0	0	0	0	0	0	0	0
rpS3_635__CG_2015-03scaffold_96309_3__Bacteria_Parcubacteria_OD1_Campbellbacteria_RIFCSPLOWO2_02_OD1_Campbellbacteria_35_12__94.2	0	0	0.000718704	0	0	0	0	0	0	0	0	0	0	0	0	0	0	0	0	0	0	0	0	0	0	0	0
rpS3_159__CG_2015-12scaffold_20616_6__Bacteria_BacteroidetesChlorobi_group_Bacteroidetes_Bacteroidetes_Order_II._Incertae_sedis_Rhodothermaceae_Rhodothermus_marinus_DSM_4252__80.6	0	0.000235001	0	0	0	0	0	0	0	0	0	0.000718382	0	0.000445303	0.000599068	0	0.000324536	0	0	0	0	0	0	0	0	0	0
rpS3_285__CG_2015-04scaffold_53159_2__Bacteria_Proteobacteria_Alphaproteobacteria_Rhodobacterales_Hyphomonadaceae_Maricaulis_maris_MCS10__85.6	0	0	0	0.000553855	0	0	0	0	0	0	0	0	0.000326544	0	0.000710289	0.000678755	0.00066863	0.000465685	0	0	0	0	0	0	0	0	0
rpS3_46__CG_2015-0102_scaffold_20467_1__Bacteria_Proteobacteria_Alphaproteobacteria_Sphingomonadales_Sphingomonadaceae_Sandarakinorhabdus_sp._AAP62__96.5	0	0	0	0	0	0	0	0	0	0	0	0	0	0	0.000421655	0	0	0	0	0	0	0.000484083	0	0	0	0	0.000710267
rpS3_436__CG_2015-10scaffold_204806_1__Bacteria_Parcubacteria_OD1_Kaiserbacteria_RIFCSPLOWO2_12_FULL_OD1_Kaiserbacteria_45_26__79.6	0	0	0	0	0	0	0	0	0	0.000703248	0	0	0	0	0	0	0	0	0	0	0	0	0	0	0	0	0
rpS3_134__CG_2015-13scaffold_24860_8__Bacteria_Microgenomates_OP11_Roizmannbacteria_RIFOXYB2_FULL_OP11_Roizmanbacteria_38_10__79.9	0	0	0	0	0	0	0	0	0	0	0.000556154	0.00061893	0.000694465	0	0	0	0	0	0.000355754	0	0	0	0	0	0	0	0
rpS3_568__CG_2015-02scaffold_105851_4__Bacteria_Proteobacteria_Alphaproteobacteria_Sphingomonadales_Erythrobacteraceae_Porphyrobacter_sp._AAP82__97.8	0	0.000691871	0	0.00037408	0.000472624	0	0	0	0	0	0	0	0	0	0	0	0	0	0	0	0.000353941	0	0	0	0	0	0.000530065
rpS3_357__CG_2015-22scaffold_14771_6__Bacteria_CPR_MicrogenomatesOP11_Shapirobacteria_Microgenomates_bacterium_SCGC_AAA255_J07_SAK_001_132__66.5	0	0	0	0	0	0	0	0	0	0	0	0.00057717	0.00046312	0	0	0	0	0	0	0.00045063	0	0.000690987	0.000470867	0	0.000581353	0	0
rpS3_32__CG_2015-10scaffold_67551_1__Bacteria_Parcubacteria_OD1_Nomurabacteria_CG_Nomura_03__100	0	0	0	0	0	0	0	0	0	0.000689678	0	0	0	0	0	0	0	0	0	0	0	0	0	0	0	0	0
rpS3_611__CG_2015-09scaffold_33694_8__Bacteria_Proteobacteria_Gammaproteobacteria_Pasteurellales_Pasteurellaceae_Mannheimia_succiniciproducens_MBEL55E__66.8	0	0	0	0	0	0	0	0	0.000688986	0	0	0	0	0	0	0	0	0	0	0	0	0	0	0	0	0	0
rpS3_860__CG_2015-01t_scaffold_52092_3__Bacteria_CPR_ParcubacteriaOD1_GWC2_OD1_40_10__68.9	0	0	0	0	0	0	0	0	0	0	0	0	0	0	0	0	0	0	0	0	0	0	0	0	0	0.000688577	0
rpS3_598__CG_2015-16scaffold_23315_7__Archaea_DPANN_Woesearchaeota_AR3_gwa2_scaffold_210__56.9	0	0	0	0	0	0	0	0	0.000265205	0.000316154	0	0.000674013	0	0	0.000325906	0.000577003	0.000686691	0.000435791	0.000515146	0.00028871	0	0.000287408	0	0	0.000240716	0	0
rpS3_434__CG_2015-18scaffold_44838_4__Bacteria_Microgenomates_OP11_Roizmannbacteria_RIFOXYB2_FULL_OP11_Roizmanbacteria_38_10__71.6	0	0	0	0	0	0	0	0	0	0	0	0	0	0	0	0	0	0.000686662	0	0	0	0	0	0	0	0	0
rpS3_656__CG_2015-0102_scaffold_140365_2__Bacteria_Proteobacteria_Alphaproteobacteria_Rhodobacterales_Rhodobacteraceae_cMeth_4145__92.9	0	0	0	0	0	0	0	0	0	0	0	0	0	0	0	0	0	0	0	0	0	0	0	0	0	0	0.000686639
rpS3_573__CG_2015-03scaffold_72925_1__Bacteria_Verrucomicrobia_Verrucomicrobiae_RIFCSPHIGHO2_12_FULL_Verrucumicrobia_41_10__76	0	0	0.000686511	0	0	0	0	0	0	0	0	0	0	0	0.000205942	0	0	0	0	0	0	0	0	0	0	0	0
rpS3_911__CG_2015-01t_scaffold_96204_1__Bacteria_Firmicutes_Bacilli_Bacillales_Bacillaceae_Pontibacillus_halophilus_DSM_19796__55.7	0	0	0	0	0	0	0	0	0	0	0	0	0	0	0	0	0	0	0	0	0	0	0	0	0	0.000684356	0
rpS3_225__CG_2015-17scaffold_174255_1__Bacteria_Proteobacteria_Alphaproteobacteria_Rhizobiales_Hyphomicrobiaceae_Cucumibacter_marinus_DSM_18995__62.8	0	0	0	0.000476649	0	0	0	0	0	0	0	0	0	0	0	0.000510675	0.000524339	0.000683754	0	0	0	0	0	0	0	0	0
rpS3_26__CG_2015-22scaffold_12335_15__Bacteria_Proteobacteria_Alphaproteobacteria_Rhodobacterales_Rhodobacteraceae_Sagittula_stellata_E_37_unfinished_sequence__88.3	0	0	0	0	0	0	0	0	0	0	0	0	0	0	0	0	0	0	0	0	0	0.000624248	0	0	0.000681121	0	0
rpS3_188__CG_2015-23scaffold_7309_9__Bacteria_Parcubacteria_OD1_CG_CPR_10_CG_CPR10_01__52.6	0	0	0	0	0	0	0	0	0	0.000155684	0	0	0	0	0.000207001	0	0	0	0	0	0	0.000679175	0.000548892	0	0.000615943	0	0
rpS3_229__CG_2015-13scaffold_136876_1__Bacteria_Parcubacteria_OD1_Magasanikbacteria_CG_Magasa_02__100	0	0	0	0	0	0	0	0	0	0	0	0	0.000677158	0	0	0	0	0	0	0	0	0	0	0	0	0	0
rpS3_704__CG_2015-08_scaffold_34776_2__Bacteria_CPR_MicrogenomatesOP11_Roizmanbacteria_GWC2_OP11_ACD12_rel_34_23__98.6	0	0	0	0	0	0	0	0.000674441	0	0	0	0	0	0	0	0	0	0	0	0	0	0	0	0	0	0	0
rpS3_110__CG_2015-17scaffold_38187_7__Bacteria_Parcubacteria_OD1_CG_CPR_10_CG_CPR10_01__71	0	0	0	0	0	0	0	0	0	0.000476783	0	0.000533623	0	0.000401515	0	0.000598274	0.000672465	0.000509541	0.000515418	0	0.000264598	0	0	0	0	0	0
rpS3_255__CG_2015-11scaffold_34027_1__Bacteria_Proteobacteria_Alphaproteobacteria_Rhizobiales_Methylobacteriaceae_Meganema_perideroedes_DSM_15528__61.2	0	0	0	0	0	0	0	0	0	0	0.00067181	0	0	0	0	0	0	0	0	0	0	0	0	0	0	0	0
rpS3_822__CG_2015-03scaffold_62051_1__Bacteria_Ignavibacteria_RIFOXYC2_FULL_Ignavibacteria_38_25__86.7	0	0	0.000671315	0	0	0	0	0	0	0	0	0	0	0	0	0	0	0	0	0	0	0	0	0	0	0	0
rpS3_576__CG_2015-09scaffold_162537_1__Bacteria_CP_TM6_GWF2_TM6_38_10__70.5	0	0	0	0	0	0	0	0	0.000669908	0	0	0	0	0	0	0	0	0	0	0	0	0	0	0	0	0	0
rpS3_3__CG_2015-24scaffold_8228_15__Bacteria_Parcubacteria_OD1_Falkowbacteria_RIFOXYA2_FULL_OD1_Falkowbacteria_47_19__77.4	0	0	0	0	0	0	0	0	0	0	0.000648876	0	0.000668136	0	0.000409225	0	0	0	0	0.00044189	0	0.000511945	0	0.000463523	0	0	0
rpS3_616__CG_2015-10scaffold_35660_6__Bacteria_Parcubacteria_OD1_RIF-OD1-1_RIFOXYA2_FULL_RIF_OD1_01_38_24__58.5	0	0	0	0	0	0	0	0	0	0.000665487	0	0	0	0	0	0	0	0	0	0	0	0	0	0	0	0	0
rpS3_311__CG_2015-15scaffold_20366_1__Bacteria_Proteobacteria_Alphaproteobacteria_Rhizobiales_Bradyrhizobiaceae_Bosea_sp._UNC402CLCol__72.2	0	0	0.000442007	0	0	0	0	0	0.000644849	0.000537618	0	0	0	0.000480942	0.000587961	0.000396527	0.000526299	0	0	0	0	0	0	0	0	0	0.000664472
rpS3_681__CG_2015-01scaffold_16757_9__Bacteria_Proteobacteria_deltaepsilon_subdivisions_Deltaproteobacteria_Desulfuromonadales_Geobacteraceae_Geoalkalibacter_ferrihydriticus_DSM_17813__74.9	0.000608737	0	0	0	0	0	0	0	0	0	0	0	0	0	0	0	0	0	0	0.000468137	0	0.00066351	0	0.000641683	0.000569674	0	0
rpS3_835__CG_2015-15scaffold_57827_3__Bacteria_Parcubacteria_OD1_Kaiserbacteria_RIFCSPLOWO2_02_FULL_OD1_Kaiserbacteria_51_13__60.2	0	0	0	0	0	0	0	0	0	0	0	0	0	0	0.000663454	0	0	0	0	0	0	0	0	0	0	0	0
rpS3_367__CG_2015-10scaffold_41165_1__Bacteria_WWE3_RIFOXYD1_FULL_WWE3_39_9__78.7	0	0	0	0.000491394	0	0	0	0	0.000398708	0.000663428	0	0.000603753	0	0	0	0	0	0	0	0	0	0	0	0	0	0	0
rpS3_558__CG_2015-25scaffold_3719_6__Bacteria_Proteobacteria_deltaepsilon_subdivisions_Deltaproteobacteria_Desulfobacterales_Desulfobacteraceae_Desulfatibacillum_alkenivorans_AK_01_Desulfatibacillum_alkenivorans_AK_01__60.6	0	0	0	0	0	0	0	0	0	0	0	0	0	0	0	0	0	0	0	0	0	0	0.000660605	0	0.000611356	0	0
rpS3_601__CG_2015-14scaffold_14390_6__Bacteria_BacteroidetesChlorobi_group_Bacteroidetes_Cytophagia_Cytophagales_Flammeovirgaceae_Flexithrix_dorotheae_DSM_6795__77.4	0	0	0	0	0	0	0	0	0.000531903	0	0	0	0	0.000660577	0.000554192	0.000515468	0	0	0	0	0	0	0	0	0	0	0
rpS3_100__CG_2015-22scaffold_13329_5__Bacteria_OP11_uncultured_DG_75__65.4	0	0	0	0	0	0	0	0	0	0	0.000358121	0.000455875	0.000634706	0.000400796	0	0	0	0.000512745	0.000492998	0	0	0.000660487	0	0	0.000376304	0	0
rpS3_746__CG_2015-15scaffold_19208_10__Bacteria_Parcubacteria_OD1_Moranbacteria_RifOxyA12_full_OD1_Moranbacteria_44_15__70.4	0	0	0	0	0	0	0	0	0	0	0	0	0.000659285	0	0.000270984	0.000474246	0	0	0.000513222	0	0	0	0	0	0	0	0
rpS3_580__CG_2015-08_scaffold_103414_3__Bacteria_Elusimicrobia_CG_Elusi_05__97.6	0	0	0	0	0	0	0	0.000657893	0	0	0	0	0	0	0	0.000351463	0	0	0	0	0	0	0	0	0	0	0
rpS3_895__CG_2015-05scaffold_59396_5__Bacteria_Proteobacteria_Zetaproteobacteria_Mariprofundales_Mariprofundaceae_Mariprofundus_ferrooxydans_M34__93	0	0	0	0	0.000657768	0	0	0	0	0	0	0	0	0	0	0	0	0	0	0	0	0	0	0	0	0	0
rpS3_7__CG_2015-14scaffold_47318_7__Archaea_Euryarchaeota_Altiarchaeales_Altiarchaeum_IMC4__41.8	0	0	0	0	0	0	0	0	0	0	0.000333694	0.000614425	0	0.000656476	0.000359749	0.000340779	0	0.00043475	0	0	0	0.000413959	0	0	0	0	0
rpS3_811__CG_2015-0102_scaffold_10486_13__Bacteria_CPR_ParcubacteriaOD1_Uhrbacteria_GWD2_OD1_52_7__69.2	0.000551922	0.000655301	0.00063411	0	0	0	0	0	0	0.000251831	0	0	0	0	0	0	0	0	0	0	0	0	0	0	0	0	0.0005491
rpS3_231__CG_2015-17scaffold_131650_3__Bacteria_OP11_uncultured_DG_75__65	0	0	0	0	0	0	0	0	0	0	0	0	0	0	0	0	0.000653157	0	0	0	0	0	0	0	0	0	0
rpS3_170__CG_2015-19scaffold_5966_7__Archaea_DPANN_Pacearchaeota_AR6_gwa2_scaffold_10207__58.2	0	0	0	0	0	0	0	0	0	0.000322554	0	0.000488412	0	0	0	0.000499261	0.000489936	0.000446386	0.000652332	0.000209179	0	0	0	0	0.000280739	0.000429452	0
rpS3_528__CG_2015-25scaffold_8377_14__Bacteria_OP11_uncultured_DG_75__62.4	0	0	0	0	0	0	0	0	0	0	0	0	0	0	0	0	0	0	0	0	0	0.000433324	0	0	0.000649713	0	0
rpS3_794__CG_2015-17scaffold_78560_5__Bacteria_Cyanobacteria_Chroococcales_Synechocystis_sp._PCC_6308__95.5	0	0	0	0	0	0	0	0	0	0	0	0	0	0	0.000649084	0	0.000154719	0	0	0	0	0	0	0.000435079	0	0	0
rpS3_175__CG_2015-17scaffold_49386_6__Bacteria_CPR_MicrogenomatesOP11_Roizmanbacteria_GWC2_OP11_ACD12_rel_34_23__97.7	0	0	0	0	0	0	0	0	0	0	0	0	0.000611127	0.000647239	0	0.000406605	0.000399691	0	0	0.000407106	0	0	0	0	0	0	0.000213826
rpS3_214__CG_2015-01scaffold_273052_3__Bacteria_Proteobacteria_Alphaproteobacteria_Rhodobacterales_Rhodobacteraceae_CG_Rhodob_01__74.8	0.000646482	0	0	0	0	0	0	0	0	0	0	0	0	0	0	0	0	0	0	0	0	0	0	0	0	0	0
rpS3_237__CG_2015-13scaffold_82408_3__Bacteria_Proteobacteria_deltaepsilon_subdivisions_Deltaproteobacteria_Myxococcales_Cystobacterineae_Myxococcaceae_Anaeromyxobacter_dehalogenans_2CP_C__63.3	0	0	0	0	0	0	0	0	0.000645265	0	0	0	0.000261005	0	0	0	0	0	0	0	0	0	0	0	0	0	0
rpS3_778__CG_2015-12scaffold_14222_1__Bacteria_Parcubacteria_OD1_Kuenenbacteria_CG_Kuenen_03__68.8	0	0	0	0	0	0	0	0	0	0	0.000586763	0.000643234	0	0	0	0	0	0	0	0	0	0	0	0	0	0	0
rpS3_79__CG_2015-01scaffold_73123_2__Bacteria_Chloroflexi_RBG_13_Chloroflexi_51_36__73.4	0.000642658	0	0	0	0	0	0	0	0	0	0	0.000284376	0	0	0	0.00026525	0	0	0	0.000416824	0	0	0	0	0	0	0
rpS3_856__CG_2015-02scaffold_108479_3__Bacteria_CPR_ParcubacteriaOD1_GWA1_OD1_40_21__65.2	0	0.000641493	0	0.000479581	0	0	0	0	0	0	0	0	0	0	0.000407052	0	0	0	0	0	0	0	0	0	0	0	0.000349176
rpS3_460__CG_2015-19scaffold_8093_12__Bacteria_Parcubacteria_OD1_Falkowbacteria_RIFOXYA2_FULL_OD1_Falkowbacteria_47_19__74.6	0.000370187	0	0	0	0	0	0	0	0	0.000380054	0.000639929	0.000559117	0.000618323	0.000454596	0	0.000553699	0.000453566	0	0.000626943	0	0.000414915	0.000487662	0.000578385	0	0.000440141	0	0
rpS3_176__CG_2015-25scaffold_3190_3__Bacteria_OD1_uncultured_DG_74_1__77.8	0.000457219	0	0	0.000270175	0	0	0	0	0	0	0.000579789	0.000639046	0	0.000577255	0	0	0	0	0	0	0	0.00038161	0	0	0.000379765	0	0.000330291
rpS3_459__CG_2015-03scaffold_48263_3__Bacteria_Planctomycetes_Phycisphaerae_Phycisphaerales_Phycisphaeraceae_Phycisphaera_mikurensis_NBRC_102666__67.7	0	0	0.000637786	0	0	0	0	0	0	0	0.000384859	0	0	0	0	0	0	0	0	0	0	0	0	0	0	0	0
rpS3_722__CG_2015-0102_scaffold_12728_10__Bacteria_ChlamydiaeVerrucomicrobia_group_Verrucomicrobia_Opitutae_Puniceicoccales_Puniceicoccaceae_Coraliomargarita_akajimensis_DSM_45221__87.1	0	0	0	0	0	0	0	0	0	0	0	0	0	0	0	0	0	0	0	0	0	0	0	0	0	0	0.000636562
rpS3_809__CG_2015-09scaffold_129992_1__Bacteria_Proteobacteria_Alphaproteobacteria_unclassified_Alphaproteobacteria_Micavibrio_aeruginosavorus_ARL_13__79.2	0	0	0	0	0	0	0	0	0.000635158	0	0	0	0	0	0	0	0	0	0	0	0	0	0	0	0	0	0
rpS3_587__CG_2015-03scaffold_166088_1__Bacteria_Plantomycetes_uncultured_DG_23__49.6	0	0	0.000631298	0	0	0	0	0	0	0	0	0	0	0	0	0	0	0	0	0	0	0	0	0	0	0	0
rpS3_401__CG_2015-22scaffold_38508_7__Bacteria_Parcubacteria_OD1_CG_CPR_03_CG_CPR03_01__100	0	0	0	0	0	0	0	0	0	0	0	0	0	0	0	0.000507994	0	0.000384729	0.000631255	0	0	0.000511998	0	0.000144637	0	0	0
rpS3_174__CG_2015-16scaffold_67730_1__Bacteria_Parcubacteria_OD1_RIF-OD1-7_RBG_13_RIF_OD1_07_38_11__73.3	0.000345913	0	0	0	0	0	0	0	0	0	0	0	0.000587714	0.000630429	0.000550261	0.000500886	0	0	0.000490349	0	0	0	0	0	0.000341399	0	0
rpS3_493__CG_2015-14scaffold_4250_16__Bacteria_Microgenomates_OP11_Beckwithbacteria_RBG_13_OP11_Beckwithbacteria_35_6__62.2	0	0	0	0.000147092	0	0	0	0	0	0	0.000604469	0.000584608	0.000626348	0.000557699	0	0.000500535	0	0.000459366	0.000441729	0	0.000236641	0	0	0	0	0	0
rpS3_0__CG_2015-11scaffold_21938_1__Bacteria_Zixibacteria_uncultured_SMTZ_73_3__70.6	0	0	0	0	0	0	0	0	0.000400209	0	0.000625914	0	0.000544025	0	0.0004056	0.000371711	0	0	0	0.00037954	0	0	0	0	0	0	0
rpS3_711__CG_2015-07scaffold_63343_1__Bacteria_BacteroidetesChlorobi_group_Bacteroidetes_Cytophagia_Cytophagales_Cyclobacteriaceae_Mariniradius_saccharolyticus_AK6__71.4	0	0	0	0	0	0	0.000621005	0	0	0	0	0	0	0	0	0	0	0	0	0	0	0	0	0	0	0	0
rpS3_563__CG_2015-18scaffold_49218_6__Bacteria_Ignavibacteria_CG_Ignavi_02__96.3	0	0.000620877	0	0	0	0	0	0	0	0	0	0	0	0	0	0	0	0.000228986	0	0	0	0	0	0	0	0	0
rpS3_876__CG_2015-23scaffold_82159_2__Bacteria_Parcubacteria_OD1_CG_CPR_10_CG_CPR10_01__72.5	0	0	0.000374751	0	0	0	0	0	0	0	0	0	0	0	0	0	0	0	0.000619297	0	0	0	0.000437028	0.000608631	0	0	0
rpS3_30__CG_2015-01t_scaffold_101877_2__Bacteria_Parcubacteria_OD1_RIF-OD1-7_RBG_13_RIF_OD1_07_37_56__61.6	0	0	0	0	0	0	0	0	0	0	0.000618957	0	0.000462044	0	0	0	0	0.000335202	0	0	0	0	0	0	0	0.000477897	0
rpS3_244__CG_2015-12scaffold_71623_1__Bacteria_Elusimicrobia_Elusimicrobia_CG_Elusi_01__100	0	0	0	0	0	0	0	0	0	0.000618902	0.000334454	0.000496141	0	0.000355832	0	0	0	0	0	0	0	0	0	0	0	0	0
rpS3_408__CG_2015-02scaffold_84496_1__Bacteria_BacteroidetesChlorobi_group_Bacteroidetes_Flavobacteriia_Flavobacteriales_Cryomorphaceae_Crocinitomix_catalasitica_ATCC_23190__84.6	0	0.000618444	0	0	0	0	0	0	0	0	0	0	0	0	0	0	0	0	0	0	0	0	0	0	0	0	0
rpS3_417__CG_2015-17scaffold_70511_1__Bacteria_BacteroidetesChlorobi_group_Bacteroidetes_Bacteroidetes_Order_II._Incertae_sedis_Rhodothermaceae_Rhodothermus_marinus_DSM_4252__88.8	0	0	0	0	0	0	0	0	0	0	0	0	0	0	0	0	0.000618346	0	0	0	0	0	0	0	0	0	0
rpS3_335__CG_2015-19scaffold_30846_5__Bacteria_Parcubacteria_OD1_Kuenenbacteria_CG_Kuenen_01__58.4	0	0	0	0	0	0	0	0	0	0	0	0.000554752	0.000594005	0.000479621	0	0	0.000335981	0.000448492	0.000617959	0	0	0	0	0	0	0	0
rpS3_851__CG_2015-13scaffold_154929_2__Bacteria_WOR-1_RIFOXYC2_FULL_WOR_1_41_25__70.8	0	0	0	0	0	0	0	0	0	0	0	0	0.0006161	0.000501528	0	0	0	0	0	0	0	0	0	0	0	0	0
rpS3_719__CG_2015-02scaffold_83936_2__Archaea_DPANN_Pacearchaeota_AR1_gwc2_scaffold_2477__89.1	0	0.000485359	0.000616051	0	0	0	0	0	0	0	0	0	0	0	0	0	0	0	0	0	0	0	0	0	0	0	0
rpS3_605__CG_2015-15scaffold_39286_2__Bacteria_Proteobacteria_Alphaproteobacteria_Rhizobiales_unclassified_Rhizobiales_Vasilyevaea_enhydra_ATCC_23634__92.7	0	0	0	0	0	0	0	0	0	0	0	0	0	0	0.000610032	0.000321946	0	0	0	0	0	0	0	0	0	0	0
rpS3_707__CG_2015-08_scaffold_71864_2__Bacteria_WWE3_RBG_16_WWE3_37_10__52.9	0	0	0	0	0	0	0	0.000609709	0	0	0	0	0	0	0	0	0	0	0	0	0	0	0	0	0	0	0
rpS3_591__CG_2015-01t_scaffold_53953_1__Bacteria_Proteobacteria_deltaepsilon_subdivisions_Deltaproteobacteria_Bdellovibrionales_Bacteriovoracaceae_Bacteriovorax_marinus_SJ__91.5	0	0	0	0	0	0	0	0	0	0	0	0	0	0	0	0	0	0	0	0	0	0	0	0	0	0.000609136	0
rpS3_389__CG_2015-15scaffold_68130_2__Bacteria_Proteobacteria_Alphaproteobacteria_unclassified_Alphaproteobacteria_Micavibrio_aeruginosavorus_ARL_13__79.3	0	0	0	0.0002933	0	0	0	0	0	0.000377524	0	0	0	0	0.000608987	0	0	0	0	0	0	0	0	0	0	0	0
rpS3_289__CG_2015-14scaffold_89837_1__Archaea_DPANN_Woesearchaeota_AR3_gwa2_scaffold_210__57.5	0	0	0	0	0	0	0	0	0	0	0	0	0	0.000608714	0	0	0	0	0	0	0	0	0.000222945	0	0	0	0
rpS3_446__CG_2015-05scaffold_1561_15__Bacteria_BacteroidetesChlorobi_group_Bacteroidetes_Sphingobacteriia_Sphingobacteriales_Sphingobacteriaceae_Pseudosphingobacterium_domesticum_DSM_18733__73.2	0	0	0	0	0.000607202	0	0	0	0	0	0	0	0	0	0	0	0	0	0	0	0	0	0	0	0	0	0
rpS3_839__CG_2015-18scaffold_8391_12__Bacteria_Parcubacteria_OD1_Falkowbacteria_RIFOXYA2_FULL_OD1_Falkowbacteria_47_19__74.6	0	0	0	0	0	0	0	0	0	0	0	0.000602938	0	0	0	0.000471744	0	0.000473119	0	0	0	0	0	0	0	0	0
rpS3_754__CG_2015-04scaffold_100382_4__Bacteria_Firmicutes_Clostridia_Clostridiales_Heliobacteriaceae_Heliobacterium_modesticaldum_Ice1__59.9	0	0.000602612	0	0.000513353	0	0	0	0	0	0	0	0.000529687	0	0.000387584	0	0	0	0	0	0	0	0.000249093	0	0	0	0	0
rpS3_260__CG_2015-12scaffold_61976_2__Archaea_DPANN_Woesearchaeota_AR3_gwa2_scaffold_210__69.7	0	0	0	0	0	0	0	0	0	0.000585161	0.000476321	0.000597539	0	0	0	0	0	0	0	0	0	0	0	0	0	0	0
rpS3_821__CG_2015-04scaffold_11446_1__Bacteria_BacteroidetesChlorobi_group_Ignavibacteria_Ignavibacteria_Ignavibacteriales_Ignavibacteriaceae_Ignavibacterium_album_Mat9_16_JCM_16511__80.5	0	0	0	0.000597482	0	0	0	0	0	0	0	0	0	0	0	0	0	0	0	0	0	0	0	0	0	0	0
rpS3_324__CG_2015-16scaffold_144016_1__Bacteria_Parcubacteria_OD1_RIF-OD1-7_GWA2_RIF_OD1_07_46_15__73.9	0	0	0	0	0	0	0	0	0	0	0	0	0	0	0	0.000595769	0	0	0	0	0	0.000439442	0	0	0	0	0
rpS3_347__CG_2015-17scaffold_77777_1__Bacteria_Nitrospirae_RIFCSPLOWO2_12_FULL_Nitrospinae_47_7__80	0	0	0.000491619	0	0	0	0	0	0	0	0	0	0	0	0	0	0.000595579	0	0	0	0	0	0	0	0	0	0.000416103
rpS3_840__CG_2015-12scaffold_111526_2__Bacteria_Proteobacteria_Alphaproteobacteria_Sphingomonadales_Sphingomonadaceae_Sphingobium_japonicum_UT26S_1__92.1	0	0	0	0	0	0	0	0	0	0	0	0.00059546	0.000501365	0	0.000508147	0	0	0	0	0	0	0	0	0	0	0	0
rpS3_869__CG_2015-13scaffold_115696_2__Bacteria_Proteobacteria_deltaepsilon_subdivisions_Deltaproteobacteria_Desulfobacterales_Desulfobacteraceae_Desulfonema_limicola__79.6	0	0	0	0	0	0	0	0	0	0	0	0	0.000595099	0	0	0	0	0	0	0	0	0.000252835	0	0	0	0	0
rpS3_734__CG_2015-10scaffold_54590_2__Bacteria_Parcubacteria_OD1_Magasanikbacteria_RIFOXYB1_FULL_OD1_Magasanikbacteria_40_15__67.7	0	0	0.000532334	0	0.000409014	0	0	0	0.000464851	0.000583573	0	0	0	0	0	0	0	0	0	0	0	0	0	0	0	0	0
rpS3_379__CG_2015-19scaffold_54024_1__Bacteria_CPR_ParcubacteriaOD1_GWB1_OD1_42_6__50.5	0	0	0	0	0	0	0	0	0	0	0	0	0	0	0	0	0	0	0.000583008	0	0	0	0	0	0	0	0
rpS3_804__CG_2015-10scaffold_82670_4__Bacteria_Parcubacteria_OD1_Nomurabacteria_RIFCSPHIGHO2_02_FULL_OD1_Nomurabacteria_35_13__93.5	0	0	0	0	0	0	0	0	0	0.000581768	0	0	0	0	0	0	0	0	0	0	0	0	0	0	0	0	0
rpS3_11__CG_2015-10scaffold_79709_1__Bacteria_Parcubacteria_OD1_Uhrbacteria_RIFCSPHIGHO2_12_FULL_OD1_Uhrbacteria_60_25__62.2	0	0.000403693	0	0.00050303	0	0	0	0	0	0.000581431	0.000508909	0	0.000575524	0.000290424	0	0	0	0	0	0	0	0	0	0	0	0	0
rpS3_163__CG_2015-19scaffold_63899_4__Archaea_Euryarchaeota_Altiarchaeales_Altiarchaeum_IMC4__43.6	0	0	0	0	0	0	0	0	0	0	0	0	0	0	0	0	0	0	0.000581158	0	0.000251498	0.00030108	0	0	0	0	0
rpS3_385__CG_2015-12scaffold_49144_3__Bacteria_Saccharibacteria_TM7_RIFCSPHIGHO2_12_FULL_Saccharibacteria_48_21__85.2	0	0	0	0	0	0	0	0	0	0	0.000488143	0.000581036	0	0	0	0	0	0	0	0	0	0	0	0	0	0.000577765	0
rpS3_640__CG_2015-22scaffold_27268_7__Bacteria_Parcubacteria_OD1_CG_CPR_10_CG_CPR10_03__73.8	0	0	0	0	0	0	0	0	0	0	0	0	0	0	0	0	0	0	0	0	0	0.000577564	0	0	0	0	0
rpS3_291__CG_2015-22scaffold_20719_7__Bacteria_Parcubacteria_OD1_RIF-OD1-7_RBG_13_RIF_OD1_07_36_15__60.3	0	0	0	0	0	0	0	0	0	0	0	0	0.000330346	0.000418679	0	0	0	0	0	0.000279362	0	0.000577363	0	0	0	0	0
rpS3_549__CG_2015-13scaffold_23583_1__Bacteria_Berkelbacteria_CG_Berkel_02__99.1	0	0	0	0	0	0	0	0	0	0	0	0	0.000576805	0	0	0	0	0	0	0	0	0	0	0	0	0	0
rpS3_606__CG_2015-15scaffold_40660_2__Bacteria_BacteroidetesChlorobi_group_Bacteroidetes_Bacteroidia_Bacteroidales_Prolixibacteraceae_Draconibacterium_orientale_FH5__88.9	0	0.00033288	0	0	0	0	0	0	0	0	0	0	0	0	0.000329073	0	0.000483866	0	0	0	0	0	0	0.00054993	0.000576692	0	0
rpS3_803__CG_2015-22scaffold_51953_3__Bacteria_OP11_uncultured_DG_75__61.5	0	0	0	0	0	0	0	0	0	0	0	0	0	0	0	0	0	0	0	0	0	0.000574969	0	0	0.000343426	0	0
rpS3_880__CG_2015-12scaffold_56207_3__Bacteria_OP11_uncultured_DG_75__61.4	0	0	0	0	0	0	0	0	0	0	0	0.000573051	0	0	0.00039517	0	0	0	0	0	0	0	0	0	0	0	0
rpS3_535__CG_2015-03scaffold_113711_1__Bacteria_BacteroidetesChlorobi_group_Bacteroidetes_Sphingobacteriia_Sphingobacteriales_Saprospiraceae_Saprospira_grandis_Lewin__83.4	0	0	0.000570332	0	0	0	0	0	0	0	0	0	0	0	0	0	0	0	0	0	0	0	0	0	0	0	0
rpS3_359__CG_2015-16scaffold_40808_4__Bacteria_Parcubacteria_OD1_RIF-OD1-7_RBG_13_RIF_OD1_07_38_11__64.5	0	0	0	0	0	0	0	0	0	0	0	0	0.000568795	0	0.000378868	0.000440515	0	0	0.000404206	0	0	0	0	0.000295124	0	0	0
rpS3_735__CG_2015-11scaffold_125642_1__Bacteria_BacteroidetesChlorobi_group_Bacteroidetes_Flavobacteriia_Flavobacteriales_Cryomorphaceae_Crocinitomix_catalasitica_ATCC_23190__75.3	0	0	0	0.000502046	0.000568355	0	0.000401425	0	0	0	0.00033652	0	0	0	0	0	0	0	0	0	0	0	0	0	0	0	0
rpS3_790__CG_2015-17scaffold_10854_7__Bacteria_Parcubacteria_OD1_CG_CPR_08_CG_CPR08_01__98.4	0	0	0	0	0	0	0	0	0	0	0	0	0	0	0	0	0.000345083	0	0	0	0	0	0.000567977	0	0	0	0
rpS3_655__CG_2015-25scaffold_15986_4__Bacteria_Parcubacteria_OD1_Moranbacteria_RIFCSPHIGHO2_01_FULL_OD1_Moranbacteria_54_31__59.1	0	0	0	0	0	0	0	0	0	0	0	0.000445631	0.000567025	0	0	0	0.000365348	0.000231462	0	0	0	0.00032434	0.000303783	0	0.000368781	0	0
rpS3_579__CG_2015-13scaffold_100772_1__Bacteria_CPR_ParcubacteriaOD1_Falkowbacteria_GWF2_OD1_43_32__83.1	0	0	0	0	0	0	0	0	0	0	0.000358252	0	0.000566657	0	0	0	0	0	0	0	0	0	0	0	0	0	0
rpS3_123__CG_2015-19scaffold_9809_7__Bacteria_Parcubacteria_OD1_RIF-OD1-7_RBG_13_RIF_OD1_07_42_11__68.7	0	0	0	0.000143132	0	0	0	0	0	0	0.000484536	0.000451613	0.000399817	0.000566462	0	0	0	0.000463589	0.000502126	0	0	0	0.000381561	0.000284645	0	0.000555567	0
rpS3_702__CG_2015-04scaffold_125212_4__Bacteria_Omnitrophica_CG_Omnitr_03__99.3	0	0	0	0.000382367	0	0	0	0	0	0.00056503	0	0	0	0	0	0	0	0	0	0	0	0.00028586	0	0	0	0	0
rpS3_588__CG_2015-13scaffold_22549_9__Bacteria_Parcubacteria_OD1_CG_CPR_03_CG_CPR03_02__70.5	0	0	0	0	0	0	0	0	0	0	0	0	0.000560919	0	0	0	0	0	0	0	0	0	0	0	0	0	0
rpS3_189__CG_2015-03scaffold_66521_1__Bacteria_Tenericutes_Mollicutes_Mollicutes_bacterium_HR2__86.5	0	0	0.000559661	0	0	0	0	0	0	0	0	0	0	0	0	0	0	0	0	0	0	0	0	0	0	0	0
rpS3_660__CG_2015-25scaffold_74792_3__Bacteria_OP11_uncultured_DG_75__57.6	0	0	0	0	0	0	0	0	0	0	0	0	0	0	0	0	0	0	0	0	0	0.000369533	0	0	0.000558825	0	0
rpS3_806__CG_2015-05scaffold_148055_3__Bacteria_Parcubacteria_OD1_Falkowbacteria_RBG_13_OD1_Falkowbacteria_39_14__45.5	0	0.000471267	0	0	0.000556595	0	0	0	0	0	0	0	0	0	0	0	0	0	0	0	0	0	0	0	0	0	0
rpS3_874__CG_2015-11scaffold_110931_3__Bacteria_Microgenomates_OP11_Curtissbacteria_RIFCSPHIGHO2_12_FULL_OP11_Curtissbacteria_41_17__73.9	0	0	0	0	0	0	0	0	0	0	0.000555364	0	0	0	0	0	0	0	0	0	0	0	0	0	0	0	0
rpS3_319__CG_2015-14scaffold_22097_6__Bacteria_Parcubacteria_OD1_RIF-OD1-8_RIFCSPHIGHO2_01_FULL_RIF_OD1_08_40_12b__47.8	0	0	0	0	0	0	0	0	0	0	0	0	0	0.000300244	0	0	0	0	0	0	0	0.000553502	0	0	0	0	0
rpS3_315__CG_2015-13scaffold_64544_4__Bacteria_Parcubacteria_OD1_Falkowbacteria_CG_Falkow_03__99.6	0	0	0	0	0	0	0	0	0.000133112	0	0	0	0.000553399	0	0	0	0.000267515	0	0	0	0	0	0	0	0	0	0
rpS3_96__CG_2015-09scaffold_93945_2__Bacteria_Proteobacteria_Gammaproteobacteria_Thiothrichales_uncultured_SG8_50__71.9	0	0	0	0	0	0	0	0	0.00055292	0	0	0	0	0	0.000269049	0	0	0	0	0	0	0	0	0	0	0	0
rpS3_69__CG_2015-11scaffold_62309_6__Bacteria_Lentisphaerae_RifOxyA12_full_Lentisphaerae_48_11__67.1	0	0	0	0	0	0	0	0	0	0	0.000435069	0	0.000478167	0	0.000277443	0	0	0	0.000550766	0	0	0	0	0	0	0	0
rpS3_166__CG_2015-22scaffold_42054_5__Bacteria_Parcubacteria_OD1_RIFCSPLOWO2_01_FULL_OD1_39_11__55.8	0	0	0	0	0	0	0	0	0	0	0	0	0	0	0	0.000292745	0	0	0	0.000310246	0	0.000549812	0	0	0.000299968	0	0
rpS3_413__CG_2015-11scaffold_58037_4__Bacteria_Peregrinibacteria_RIFCSPLOWO2_01_FULL_Peregrinibacteria_39_12__63.3	0	0	0	0	0	0	0	0	0	0.000383751	0.000548747	0	0	0	0	0	0	0	0	0	0	0	0	0	0	0	0
rpS3_380__CG_2015-03scaffold_50544_2__Bacteria_RIF-IGX_RIFOXYC2_FULL_RIF_IGX_35_21__83.4	0	0	0.000480298	0	0.000548089	0	0	0	0	0	0	0	0	0	0	0	0	0	0	0	0	0	0	0	0	0	0
rpS3_517__CG_2015-03scaffold_33314_2__Bacteria_Proteobacteria_deltaepsilon_subdivisions_Deltaproteobacteria_Myxococcales_Cystobacterineae_Cystobacteraceae_Cystobacter_violaceus_Cb_vi76__65.9	0	0	0.000547404	0	0	0	0	0	0	0	0	0	0	0	0	0	0	0	0	0	0	0	0	0	0	0	0
rpS3_98__CG_2015-05scaffold_96311_2__Bacteria_Proteobacteria_Gammaproteobacteria_Legionellales_Legionellaceae_Legionella_micdadei_ATCC_33218__88.5	0	0	0	0	0.000546926	0	0	0	0	0	0	0	0	0	0	0	0	0	0	0	0	0	0	0	0	0	0
rpS3_109__CG_2015-20scaffold_34561_3__Bacteria_Acidobacteria_RBG_13_Acidobacteria_68_16__92.6	0	0	0	0	0	0	0	0	0	0	0	0	0	0	0	0	0	0	0	0.000546298	0	0	0	0	0	0	0
rpS3_620__CG_2015-16scaffold_70682_4__Bacteria_Proteobacteria_Alphaproteobacteria_Sphingomonadales_Sphingomonadaceae_Novosphingobium_sp._PP1Y__91.3	0	0	0	0	0	0	0	0	0	0	0	0	0	0	0	0.000545553	0	0	0	0	0	0	0	0	0	0	0
rpS3_167__CG_2015-25scaffold_60071_5__Bacteria_CPR_MicrogenomatesOP11_Roizmanbacteria_Microgenomates_bacterium_SCGC_AAA011_L05_DUSEL_001_205__99	0	0	0	0	0	0	0	0	0	0	0	0	0	0	0	0	0	0	0	0	0	0.000462466	0	0	0.000544608	0	0
rpS3_669__CG_2015-20scaffold_16808_1__Bacteria_Parcubacteria_OD1_RIFCSPLOWO2_01_FULL_OD1_42_9__84.9	0	0	0	0	0	0	0	0	0	0	0	0	0	0	0	0	0	0	0	0.00054356	0	0	0	0	0	0	0
rpS3_29__CG_2015-11scaffold_24178_3__Bacteria_Parcubacteria_OD1_Nomurabacteria_CG_Nomura_03__84	0	0	0	0	0	0	0	0	0	0.000282192	0.000538456	0.000352994	0.000443122	0.000309014	0.000319524	0.000408305	0.000291472	0.000338582	0	0.00018674	0.000168504	0.00018709	0	0.000167421	0.000210506	0	0
rpS3_284__CG_2015-10scaffold_122030_1__Bacteria_Proteobacteria_deltaepsilon_subdivisions_Deltaproteobacteria_Myxococcales_Cystobacterineae_Myxococcaceae_Corallococcus_coralloides_DSM_2259__67.9	0	0	0	0	0	0	0	0	0	0.000536528	0.000130986	0	0	0	0.000434981	0	0	0	0	0	0	0	0	0	0	0	0
rpS3_644__CG_2015-14scaffold_90266_1__Bacteria_Parcubacteria_OD1_Falkowbacteria_RIFCSPLOWO2_02_FULL_OD1_Falkowbacteria_46_11b__58.6	0	0	0	0	0	0	0	0	0	0	0	0	0	0.000530604	0	0	0	0	0.000535391	0	0	0.000424921	0	0	0	0	0
rpS3_472__CG_2015-22scaffold_29454_1__Bacteria_Parcubacteria_OD1_RIF-OD1-7_RBG_13_RIF_OD1_07_36_15__67.1	0	0	0	0	0	0	0	0	0	0	0	0	0	0	0	0	0	0	0	0	0.000264632	0.000453411	0	0	0.000533577	0	0
rpS3_800__CG_2015-13scaffold_90048_5__Bacteria_CPR_BerkelbacteriaACD58_GWA2_Berkelbacteria_35_9__55.4	0	0	0	0	0	0	0	0	0	0	0	0	0.000531557	0	0	0	0	0	0	0	0	0	0	0	0	0	0
rpS3_339__CG_2015-13scaffold_58553_4__Bacteria_Parcubacteria_OD1_RIF-OD1-6_RIFCSPLOWO2_01_FULL_RIF_OD1_06_33_9__59	0	0	0	0	0	0	0	0	0	0	0	0.000431528	0.000531396	0	0	0	0.000411795	0.00030308	0	0	0	0	0	0	0	0	0
rpS3_426__CG_2015-22scaffold_47735_1__Bacteria_CPR_ParcubacteriaOD1_GWF2_OD1_rel_43_11_partial__77.4	0	0	0	0	0	0	0	0	0	0	0	0	0	0	0	0	0	0	0	0	0	0.000528693	0	0	0	0	0
rpS3_838__CG_2015-18scaffold_20806_5__Bacteria_Proteobacteria_Gammaproteobacteria_Vibrionales_Vibrionaceae_Vibrio_anguillarum_775_I__98.3	0	0	0	0	0	0	0	0	0	0	0	0	0	0	0	0	0	0.0005233	0	0	0	0	0	0	0	0	0
rpS3_127__CG_2015-23scaffold_90069_4__Bacteria_OP11_uncultured_DG_75__59.3	0	0	0	0	0	0	0	0	0	0	0.000110991	0	0	0	0	0	0	0	0	0	0	0.000520935	0.000518587	0	0	0	0
rpS3_198__CG_2015-22scaffold_9002_4__Archaea_Euryarchaeota_Methanobacteria_Methanobacteriales_Methanobacteriaceae_Methanothermobacter_thermautotrophicus_Delta_H__48.6	0	0	0	0	0	0	0	0	0	0	0	0.000295124	0	0.000443801	0	0	0.000305811	0.00043097	0.00038696	0	0	0.000519373	0.000510849	0	0	0	0
rpS3_901__CG_2015-19scaffold_103887_1__Bacteria_Microgenomates_OP11_Roizmannbacteria_RIFCSPLOWO2_01_FULL_OP11_Roizmanbacteria_35_13__78.1	0	0	0	0	0	0	0	0	0	0	0	0	0	0	0	0	0	0	0.000518911	0	0	0.000428598	0	0	0	0	0
rpS3_168__CG_2015-17scaffold_15475_7__Bacteria_Lentisphaerae_RifOxyA12_full_Lentisphaerae_48_11__71.7	0	0.000344876	0.000388902	0	0	0	0	0	0	0	0	0.000186016	0	0	0.000211756	0	0.000516348	0	0	0	0	0	0	0	0.000181907	0	0.000430903
rpS3_697__CG_2015-17scaffold_34605_10__Bacteria_OD1_uncultured_DG_74_1__74.1	0	0	0	0	0	0	0	0	0	0	0	0	0	0	0	0	0.000515493	0	0	0	0	0	0	0	0	0	0
rpS3_692__CG_2015-10scaffold_84409_1__Bacteria_Microgenomates_OP11_Curtissbacteria_RIFCSPHIGHO2_12_FULL_OP11_Curtissbacteria_41_17__79.4	0	0	0	0	0	0	0	0	0	0.000512811	0	0	0	0	0	0	0	0	0	0	0	0	0	0	0	0	0
rpS3_197__CG_2015-25scaffold_20075_1__Bacteria_OP11_uncultured_DG_75__70.6	0	0	0	0	0	0	0	0	0	0	0	0	0	0	0	0	0	0	0	0.00025979	0	0.000492903	0.000432714	0	0.000508848	0	0
rpS3_813__CG_2015-23scaffold_123080_1__Bacteria_Elusimicrobia_CG_Elusi_02__78.4	0	0	0	0	0	0	0	0	0	0	0	0	0	0	0	0	0	0	0	0	0	0	0.000507274	0	0	0	0
rpS3_617__CG_2015-25scaffold_16838_6__Bacteria_Omnitrophica_CG_Omnitr_04__93.4	0	0	0	0	0	0	0	0	0	0.000306469	0	0.000507214	0	0	0	0.000447359	0	0	0	0	0	0	0	0	0.000499683	0	0
rpS3_836__CG_2015-17scaffold_45223_4__Bacteria_Parcubacteria_OD1_Kaiserbacteria_RIFCSPHIGHO2_12_FULL_OD1_Kaiserbacteria_53_13__60.6	0	0	0	0	0	0	0	0	0	0	0	0	0	0.000337821	0	0	0.000504026	0	0	0	0	0	0	0	0	0	0
rpS3_885__CG_2015-12scaffold_131853_1__Bacteria_WWE3_RIFCSPHIGHO2_01_FULL_WWE3_35_17__75	0	0	0	0	0	0	0	0	0	0	0	0.000503158	0	0	0	0	0	0	0	0	0	0	0	0	0	0	0
rpS3_647__CG_2015-05scaffold_7035_2__Bacteria_ChlamydiaeVerrucomicrobia_group_Verrucomicrobia_Verrucomicrobiae_Verrucomicrobiales_Verrucomicrobia_subdivision_3_bacterium_Ellin514__77.1	0	0	0	0	0.000501446	0	0	0	0	0	0	0	0	0	0	0	0	0	0	0	0	0	0	0	0	0	0
rpS3_683__CG_2015-09scaffold_136877_1__Bacteria_Proteobacteria_deltaepsilon_subdivisions_Deltaproteobacteria_Bdellovibrionales_Bacteriovoracaceae_Bacteriovorax_marinus_SJ__80.7	0	0	0	0	0	0	0	0	0.000501075	0	0	0	0	0	0	0	0	0	0	0	0	0	0	0	0	0	0
rpS3_85__CG_2015-04scaffold_161650_1__Bacteria_Rokubacteria_Deltaproteobacteria_CG_Delta_01__57.9	0	0	0	0.000498465	0	0	0	0	0	0	0	0	0	0	0	0	0	0	0	0	0	0	0	0	0	0	0
rpS3_819__CG_2015-16scaffold_87761_4__Bacteria_CG_CPR_06_CG_CPR06_01__48.4	0	0	0	0	0	0	0	0	0	0	0	0	0	0	0	0.00049321	0	0.000398947	0	0	0	0	0	0	0	0	0
rpS3_570__CG_2015-14scaffold_24398_1__Bacteria_Parcubacteria_OD1_Nomurabacteria_CG_Nomura_03__82.1	0	0	0	0	0	0	0	0	0	0	0	0	0	0.00049266	0	0	0	0	0	0	0	0	0	0	0	0	0
rpS3_409__CG_2015-25scaffold_139075_3__Bacteria_OP11_uncultured_DG_75__64.8	0	0	0	0	0	0	0	0	0	0	0	0	0	0	0	0	0	0	0	0	0	0	0	0	0.000491438	0	0
rpS3_152__CG_2015-13scaffold_64687_4__Bacteria_TA06_uncultured_SMTZ1_40__62.3	0	0	0	0	0	0	0	0	0	0	0	0	0.000489382	0	0	0.000148577	0	0.000223301	0.00021032	0	0	0	0	0	0	0	0
rpS3_372__CG_2015-04scaffold_102772_3__Bacteria_Nitrospinae_Nitrospinia_Nitrospinales_Nitrospinaceae_Nitrospina_sp._SCGC_AAA288_L16__53.3	0	0	0	0.000486138	0	0	0	0	0	0	0	0	0	0	0	0	0	0	0	0	0	0	0	0	0	0	0
rpS3_360__CG_2015-02scaffold_143375_2__Bacteria_Parcubacteria_OD1_RIF-OD1-3_RIFOXYC1_FULL_RIF_OD1_03_37_11__73.6	0	0.000398076	0	0	0	0	0	0	0	0	0	0	0.00048339	0	0	0	0	0	0	0	0	0	0	0	0	0	0
rpS3_343__CG_2015-11scaffold_151214_2__Archaea_DPANN_Woesearchaeota_AR3_gwa2_scaffold_210__62.5	0	0	0.000482559	0	0	0	0	0	0	0	0.000253149	0	0	0	0	0	0	0	0	0	0	0	0	0	0	0	0
rpS3_639__CG_2015-03scaffold_176885_2__Bacteria_Nitrospirae_RIFCSPLOWO2_02_FULL_Nitrospirae_62_14__77.7	0	0	0.000479393	0	0	0	0	0	0	0	0	0	0	0	0	0	0	0	0	0	0	0	0	0	0	0	0
rpS3_397__CG_2015-09scaffold_156000_2__Bacteria_Parcubacteria_OD1_CG_CPR_10_CG_CPR10_01__62	0	0	0	0	0	0	0	0	0.000266564	0	0	0	0	0	0	0	0	0	0	0	0	0	0	0.000478716	0	0	0
rpS3_896__CG_2015-01t_scaffold_37965_1__Bacteria_Parcubacteria_OD1_CG_CPR_10_CG_CPR10_01__79.4	0	0	0	0	0	0	0	0	0	0	0	0	0	0	0	0	0	0	0	0	0	0	0	0	0	0.000478135	0
rpS3_337__CG_2015-19scaffold_97464_1__Bacteria_Berkelbacteria_CG_Berkel_01__72.6	0	0	0	0	0	0	0	0	0	0	0	0	0	0	0	0	0	0	0.000478052	0	0	0	0	0	0	0	0
rpS3_897__CG_2015-09scaffold_58662_3__Bacteria_Acidobacteria_RBG_13_Acidobacteria_68_16__95.3	0	0	0	0	0	0	0	0	0.000477821	0	0	0	0	0	0	0	0	0	0	0	0	0	0	0	0	0	0
rpS3_329__CG_2015-11scaffold_171961_1__Bacteria_CPR_ParcubacteriaOD1_Nomurabacteria_GWB1_OD1_37_5__68.4	0	0	0	0	0	0	0	0	0	0	0.00045826	0.000476836	0	0	0	0	0	0	0	0	0	0	0	0	0	0	0
rpS3_23__CG_2015-19scaffold_36957_4__Archaea_DPANN_Pacearchaeota_RBG_13_Pacearchaeota_33_26__49.3	0	0	0	0	0	0	0	0	0	0	0.000442658	0	0.000430533	0	0	0	0.000473704	0	0.000413551	0	0	0	0	0	0	0	0
rpS3_891__CG_2015-23scaffold_21923_2__Bacteria_Chloroflexi_RBG_13_Chloroflexi_51_36__72.9	0	0	0	0	0	0	0	0	0	0	0	0	0	0	0	0	0	0	0	0	0	0	0.000473336	0	0	0	0
rpS3_677__CG_2015-15scaffold_116009_3__Bacteria_ChlamydiaeVerrucomicrobia_group_Verrucomicrobia_Verrucomicrobiae_Verrucomicrobiales_Verrucomicrobiaceae_Rubritalea_marina_DSM_17716__82.7	0	0	0	0	0	0	0	0	0	0	0	0	0	0	0.000473024	0	0	0	0	0	0	0.000148301	0	0	0	0	0
rpS3_150__CG_2015-04scaffold_73806_4__Bacteria_ChlamydiaeVerrucomicrobia_group_Verrucomicrobia_Opitutae_Opitutales_Opitutaceae_Opitutus_terrae_PB90_1__97.4	0	0	0	0.000471823	0	0	0	0	0	0	0	0	0	0	0	0	0.000442266	0	0	0	0	0	0	0	0.000231908	0	0
rpS3_352__CG_2015-14scaffold_37851_6__Bacteria_Parcubacteria_OD1_RIF-OD1-7_RBG_13_RIF_OD1_07_42_11__69.5	0	0	0	0	0	0	0	0	0	0	0	0	0	0.000471448	0	0	0	0	0	0	0	0	0	0	0	0	0
rpS3_662__CG_2015-12scaffold_85773_4__Bacteria_Parcubacteria_OD1_CG_CPR_13_CG_CPR13_01__70.3	0	0	0	0	0	0	0	0	0.000398455	0	0	0.000471245	0.000426757	0	0	0	0	0	0	0	0	0	0	0	0	0	0
rpS3_17__CG_2015-02scaffold_124079_2__Bacteria_Proteobacteria_Alphaproteobacteria_Rhodobacterales_Hyphomonadaceae_Hyphomonas_neptunium_ATCC_15444__92.2	0	0.000470836	0	0	0	0	0	0	0	0	0	0	0	0	0	0	0	0	0	0	0	0	0	0	0	0	0
rpS3_703__CG_2015-17scaffold_141427_1__Bacteria_Firmicutes_Clostridia_Clostridiales_Clostridiaceae_Fervidicella_Metallireducens_AeB__70	0	0.000470459	0	0	0	0	0	0	0	0	0	0	0	0	0	0	0.000383115	0	0	0	0	0	0	0	0	0	0
rpS3_430__CG_2015-04scaffold_114137_1__Bacteria_Elusimicrobia_Elusimicrobia_CG_Elusi_01__83.3	0	0	0	0.000468412	0	0	0	0	0	0	0	0	0	0	0	0	0	0	0	0	0	0	0	0	0	0	0
rpS3_203__CG_2015-19scaffold_69534_2__Bacteria_Parcubacteria_OD1_RIF-OD1-1_RIFCSPLOWO2_01_FULL_RIF_OD1_01_48_11__55.3	0	0	0	0	0	0	0	0	0	0	0	0	0	0	0	0	0	0	0.000467097	0	0	0	0	0	0	0	0
rpS3_509__CG_2015-16scaffold_9995_2__Bacteria_OD1_uncultured_DG_74_1__77.4	0	0.000323661	0	0	0	0	0	0	0.000172054	0.000306713	0	0	0.000461693	0.000357918	0.000308882	0.000466463	0	0.000338992	0.000431795	0.000122311	0	0	0	0	0	0	0
rpS3_345__CG_2015-15scaffold_75478_2__Bacteria_Parcubacteria_OD1_CG_CPR_04_CG_CPR04_01__51.6	0	0	0	0	0	0	0	0	0	0	0	0	0	0	0.000463733	0	0	0	0	0	0	0	0	0	0	0	0
rpS3_133__CG_2015-22scaffold_51610_7__Bacteria_CPR_BerkelbacteriaACD58_GWA2_Berkelbacteria_35_9__55.9	0	0	0	0	0	0	0	0	0	0	0	0	0	0	0	0	0	0	0.000462427	0.000323753	0	0.000372263	0	0	0	0	0
rpS3_784__CG_2015-23scaffold_93101_2__Bacteria_Proteobacteria_deltaepsilon_subdivisions_Deltaproteobacteria_Myxococcales_Cystobacterineae_Cystobacteraceae_Cystobacter_violaceus_Cb_vi76__54	0	0	0	0	0	0	0	0	0	0	0	0	0	0	0	0	0	0	0	0	0	0	0.000455972	0	0	0	0
rpS3_95__CG_2015-20scaffold_16739_7__Bacteria_Parcubacteria_OD1_CG_CPR_03_CG_CPR03_02__98.6	0	0	0	0	0	0	0	0	0	0	0	0.000454678	0	0	0	0	0	0	0	0.000436805	0	0	0	0	0	0	0
rpS3_604__CG_2015-23scaffold_127845_2__Bacteria_Proteobacteria_deltaepsilon_subdivisions_Deltaproteobacteria_Desulfobacterales_Desulfobacteraceae_Desulfonema_limicola__72.4	0	0	0	0	0	0	0	0	0	0	0	0	0	0	0	0	0	0	0	0	0	0	0.000454665	0	0	0	0
rpS3_402__CG_2015-19scaffold_50670_3__Bacteria_Firmicutes_Negativicutes_Selenomonadales_Veillonellaceae_Sporolituus_thermophilus_DSM_23256__63.7	0.000275051	0	0	0	0	0	0	0	0	0	0	0	0.000258966	0	0	0	0	0	0.000453652	0	0	0	0	0	0	0	0
rpS3_370__CG_2015-15scaffold_159047_1__Bacteria_BacteroidetesChlorobi_group_Bacteroidetes_Bacteroidia_Bacteroidales_Porphyromonadaceae_Odoribacter_splanchnicus_DSM_20712__84.1	0	0	0	0	0	0	0	0	0	0	0	0	0	0	0.000452056	0	0	0	0	0	0	0	0	0	0	0	0
rpS3_525__CG_2015-25scaffold_27713_3__Bacteria_Parcubacteria_OD1_CG_CPR_10_CG_CPR10_01__75.8	0	0	0	0	0	0	0	0	0	0	0	0	0	0.000301456	0	0	0	0.000260925	0	0	0	0.000413659	0.000319585	0	0.000451044	0	0
rpS3_523__CG_2015-12scaffold_4539_14__Bacteria_Parcubacteria_OD1_RIF-OD1-7_RBG_13_RIF_OD1_07_42_11__54.7	0	0	0	0	0	0	0	0	0	0	0	0.000449332	0	0	0	0	0	0	0	0	0	0	0	0	0	0	0
rpS3_186__CG_2015-14scaffold_130426_2__Bacteria_CPR_ParcubacteriaOD1_GWB1_OD1_42_6__52.7	0	0	0	0	0	0	0	0	0	0.000210892	0	0	0	0.000448225	0	0	0	0	0	0	0	0	0	0	0	0	0
rpS3_642__CG_2015-18scaffold_59839_2__Bacteria_Parcubacteria_OD1_RIF-OD1-1_RIFCSPLOWO2_01_FULL_RIF_OD1_01_48_11__57.5	0	0	0	0	0	0	0	0	0	0	0.000396103	0	0.000338243	0.000362013	0	0	0	0.00044712	0	0	0	0	0	0	0	0	0
rpS3_612__CG_2015-16scaffold_55464_3__Bacteria_Parcubacteria_OD1_Moranbacteria_RifOxyA12_full_OD1_Moranbacteria_44_15__72	0	0	0	0	0	0	0	0	0	0	0	0	0	0	0	0.000445832	0	0	0.000256918	0	0	0	0	0	0	0	0
rpS3_593__CG_2015-0102_scaffold_31956_5__Bacteria_Microgenomates_OP11_Pacebacteria_CG_Pacebac_01__80.3	0	0	0	0	0	0	0	0	0	0	0	0	0	0	0	0	0	0	0	0	0	0	0	0	0	0	0.000444995
rpS3_771__CG_2015-24scaffold_10836_6__Bacteria_Ignavibacteria_GWA2_Ignavibacteria_54_16__78.8	0	0	0	0	0	0	0	0	0	0	0	0	0	0	0	0	0	0	0	0	0	0	0	0.000444784	0.000322073	0	0
rpS3_594__CG_2015-13scaffold_56528_1__Archaea_Euryarchaeota_Altiarchaeales_Altiarchaeum_IMC4__63.1	0	0	0	0	0	0	0	0	0	0	0	0	0.000444761	0	0	0	0	0	0	0	0	0	0	0	0	0	0
rpS3_545__CG_2015-05scaffold_39998_3__Bacteria_Ignavibacteria_RBG_13_Ignavibacteria_36_8__74.6	0	0	0	0	0.000443516	0	0	0	0	0	0	0	0.000249547	0	0	0	0	0	0	0	0	0	0	0	0	0	0
rpS3_582__CG_2015-17scaffold_69035_3__Bacteria_Microgenomates_OP11_Pacebacteria_CG_Pacebac_01__80.3	0	0	0	0	0	0	0	0	0	0	0	0	0	0	0	0	0.000443502	0	0	0	0	0	0	0	0	0.000374661	0
rpS3_58__CG_2015-11scaffold_51042_3__Bacteria_Omnitrophica_CG_Omnitr_01__100	0	0	0	0	0	0	0	0	0	0	0.000439019	0.000411086	0	0.000327534	0	0	0	0	0.000188842	0	0	0	0	0	0	0	0
rpS3_826__CG_2015-16scaffold_59391_2__Bacteria_BacteroidetesChlorobi_group_Bacteroidetes_Bacteroidetes_Order_II._Incertae_sedis_Rhodothermaceae_Rhodothermus_marinus_DSM_4252__77.9	0	0	0	0	0	0	0	0	0	0	0	0	0	0	0	0.000437787	0	0	0	0	0	0	0	0	0	0	0
rpS3_89__CG_2015-22scaffold_102299_3__Bacteria_Parcubacteria_OD1_RIF-OD1-7_GWA2_RIF_OD1_07_46_15__76.4	0	0	0	0	0	0	0	0	0	0	0	0	0	0	0	0	0.000436965	0	0	0	0	0.000263708	0	0	0	0	0
rpS3_338__CG_2015-25scaffold_43783_4__Bacteria_Proteobacteria_deltaepsilon_subdivisions_Deltaproteobacteria_Syntrophobacterales_Syntrophaceae_Syntrophus_aciditrophicus_SB__80.9	0	0	0	0	0	0	0	0	0	0	0	0	0	0	0	0	0	0	0	0	0	0	0	0	0.000436302	0	0
rpS3_482__CG_2015-16scaffold_64580_4__Bacteria_Berkelbacteria_CG_Berkel_01__72.1	0	0	0	0	0	0	0	0	0	0	0	0.000431956	0	0	0	0.000394966	0	0	0	0	0	0	0	0	0	0	0
rpS3_297__CG_2015-03scaffold_151838_2__Bacteria_Nitrospirae_RIFCSPLOWO2_12_FULL_Nitrospinae_47_7__82.5	0	0	0.0004318	0	0	0	0	0	0	0	0	0	0	0	0	0	0	0	0	0	0	0	0	0	0	0	0
rpS3_254__CG_2015-17scaffold_91740_2__Bacteria_FibrobacteresAcidobacteria_group_Acidobacteria_Solibacteres_Solibacterales_Solibacteraceae_Solibacter_usitatus_Ellin6076__62.8	0	0	0	0	0	0	0	0	0	0	0	0	0	0	0	0	0.000429835	0	0	0	0	0	0	0	0	0	0
rpS3_599__CG_2015-21scaffold_47097_1__Bacteria_Elusimicrobia_RIFOXYD2_FULL_Elusimicrobia_34_30__82.4	0	0	0	0	0	0	0	0	0	0	0	0	0	0	0	0	0	0	0	0	0.000429525	0	0	0	0	0	0
rpS3_694__CG_2015-03scaffold_33349_6__Bacteria_Proteobacteria_Alphaproteobacteria_Rhodobacterales_Hyphomonadaceae_Hyphomonas_neptunium_ATCC_15444__93.7	0	0	0.000429353	0	0	0	0	0	0	0	0	0	0	0	0	0	0	0	0	0	0	0	0	0	0	0	0
rpS3_857__CG_2015-08_scaffold_67210_2__Bacteria_CPR_ParcubacteriaOD1_Azambacteria_GWE1_OD1__86.9	0	0	0	0	0	0	0	0.000429011	0	0	0	0	0	0	0	0	0	0	0	0	0	0	0	0	0	0	0
rpS3_882__CG_2015-17scaffold_84378_3__Bacteria_Dictyoglomi_Dictyoglomia_Dictyoglomales_Dictyoglomaceae_Dictyoglomus_thermophilum_H_6_12__48.5	0	0	0	0	0	0	0	0	0	0	0	0	0	0	0	0	0.000425415	0	0	0	0	0	0	0	0	0	0
rpS3_759__CG_2015-05scaffold_99872_1__Bacteria_Proteobacteria_Gammaproteobacteria_Oceanospirillales_Oceanospirillaceae_Oceanospirillum_maris_DSM_6286__68.2	0	0	0	0	0.000425095	0	0	0	0	0	0	0	0	0	0	0	0	0	0	0	0	0	0	0	0	0	0
rpS3_720__CG_2015-17scaffold_153355_1__Bacteria_Parcubacteria_OD1_RIFCSPLOWO2_01_FULL_OD1_39_11__51	0	0	0	0	0	0	0	0	0	0	0	0	0	0	0	0	0.000424864	0	0	0	0	0	0	0	0	0	0
rpS3_861__CG_2015-18scaffold_124835_2__Bacteria_Parcubacteria_OD1_CG_CPR_03_CG_CPR03_02__71.7	0	0	0	0	0	0	0	0	0	0	0	0	0	0	0	0	0	0.000422521	0	0	0	0	0	0	0	0	0
rpS3_886__CG_2015-20scaffold_24248_2__Bacteria_Zixibacteria_uncultured_DG_27__72.4	0	0	0	0	0	0	0	0	0	0	0	0	0	0	0	0	0	0	0	0.000420447	0	0	0	0	0	0	0
rpS3_600__CG_2015-21scaffold_8732_12__Bacteria_Proteobacteria_deltaepsilon_subdivisions_Deltaproteobacteria_Syntrophobacterales_Syntrophobacteraceae_Syntrophobacter_fumaroxidans_MPOB__64.1	0	0	0	0	0	0	0	0	0	0	0	0	0	0	0	0	0	0	0	0	0.000417849	0	0	0	0	0	0
rpS3_400__CG_2015-17scaffold_51905_1__Bacteria_ChlamydiaeVerrucomicrobia_group_Verrucomicrobia_Verrucomicrobiae_Verrucomicrobiales_Verrucomicrobiaceae_Rubritalea_marina_DSM_17716__82.3	0	0	0	0	0	0	0	0	0	0	0	0	0	0	0	0	0.000415955	0	0	0	0	0	0	0	0	0	0
rpS3_322__CG_2015-22scaffold_122483_3__Bacteria_WOR-2_RIFCSPLOWO2_01_FULL_WOR_2_41_12__80.7	0	0	0	0	0	0	0	0	0	0	0.000183802	0	0	0	0	0	0	0	0	0	0.00022621	0.000415431	0.000343956	0	0	0	0
rpS3_382__CG_2015-23scaffold_29370_6__Bacteria_Ignavibacteria_GWA2_Ignavibacteria_54_16__79.3	0.00021456	0	0	0	0	0	0	0	0	0	0	0	0	0	0	0	0	0	0	0	0	0.000185114	0.000414629	0	0	0	0
rpS3_36__CG_2015-04scaffold_121719_2__Bacteria_WOR-2_RBG_13_WOR-2_44_8b__71.4	0	0	0	0.00041308	0	0	0	0	0	0	0	0	0	0	0	0	0	0	0	0	0	0	0	0	0	0	0
rpS3_555__CG_2015-04scaffold_123284_1__Bacteria_BacteroidetesChlorobi_group_Bacteroidetes_Bacteroidia_Bacteroidales_Prolixibacteraceae_Draconibacterium_orientale_FH5__91.4	0	0	0	0.000412492	0	0	0	0	0	0	0	0	0	0	0	0	0	0	0	0	0	0	0	0	0	0	0
rpS3_650__CG_2015-12scaffold_120951_2__Bacteria_Parcubacteria_OD1_RIF-OD1-6_RIFCSPLOWO2_01_FULL_RIF_OD1_06_38_12__74.9	0	0	0	0	0	0	0	0	0	0	0	0.000412297	0	0	0	0	0	0	0	0	0	0	0	0	0	0	0
rpS3_888__CG_2015-16scaffold_170784_3__Bacteria_Proteobacteria_Alphaproteobacteria_Rhodobacterales_Rhodobacteraceae_Roseovarius_sp._217__97.3	0	0	0	0	0	0	0	0	0	0	0	0	0	0	0.000364909	0.000410439	0	0	0	0	0	0	0	0	0	0	0
rpS3_618__CG_2015-09scaffold_133039_2__Bacteria_CPR_ParcubacteriaOD1_Uhrbacteria_GWB2_OD1_ACD66_rel_41_36__62.5	0	0	0	0	0	0	0	0	0.000408826	0	0	0	0	0	0	0	0	0	0	0	0	0	0	0	0	0	0
rpS3_863__CG_2015-22scaffold_81350_3__Bacteria_Microgenomates_OP11_Beckwithbacteria_RBG_13_OP11_Beckwithbacteria_35_6__76.6	0	0	0	0	0	0	0	0	0	0	0	0	0	0	0	0	0	0	0	0	0	0.000408087	0	0	0	0	0
rpS3_383__CG_2015-19scaffold_35392_4__Bacteria_Microgenomates_OP11_Beckwithbacteria_RBG_13_OP11_Beckwithbacteria_35_6__51.6	0	0	0	0	0	0	0	0	0	0	0	0	0	0	0	0	0	0	0.000407028	0	0	0	0	0	0	0	0
rpS3_557__CG_2015-12scaffold_26618_9__Bacteria_Parcubacteria_OD1_CG_CPR_10_CG_CPR10_01__75.9	0	0	0	0	0	0	0	0	0	0	0	0.00040589	0	0	0	0	0	0	0	0	0	0	0	0	0	0	0
rpS3_216__CG_2015-14scaffold_126958_4__Bacteria_CG_CPR_06_CG_CPR06_01__81.6	0	0	0	0	0	0	0	0	0	0	0	0	0	0.000405731	0	0	0	0	0	0	0	0	0	0	0	0	0
rpS3_4__CG_2015-17scaffold_60415_1__Archaea_Euryarchaeota_Altiarchaeales_Altiarchaeum_IMC4__56.4	0	0	0	0	0	0	0	0	0	0	0	0.000404758	0	0.00030734	0	0	0.000372895	0	0	0	0	0	0	0	0	0	0
rpS3_678__CG_2015-15scaffold_149856_1__Bacteria_Proteobacteria_Alphaproteobacteria_Rhodobacterales_Rhodobacteraceae_Catellibacterium_nectariphilum_DSM_15620__93.6	0	0	0	0	0	0	0	0	0	0	0	0	0	0	0.000404154	0	0	0	0	0	0	0	0	0	0	0	0
rpS3_108__CG_2015-25scaffold_54693_2__Bacteria_Proteobacteria_deltaepsilon_subdivisions_Deltaproteobacteria_Desulfobacterales_Desulfobulbaceae_Desulfotalea_psychrophila_LSv54__89.3	0	0	0	0	0	0	0	0	0	0	0	0	0	0	0	0	0	0	0	0	0	0	0	0	0.000403662	0	0
rpS3_776__CG_2015-09scaffold_171143_2__Bacteria_CPR_ParcubacteriaOD1_GWC2_OD1_40_10__77.1	0	0	0	0	0	0	0	0	0.000401323	0	0	0	0	0	0	0	0	0	0	0	0	0	0	0	0	0	0
rpS3_829__CG_2015-11scaffold_56275_3__Bacteria_Parcubacteria_OD1_Kaiserbacteria_RIFCSPLOWO2_12_FULL_OD1_Kaiserbacteria_45_26__82.3	0	0	0	0	0	0	0	0	0	0	0.000399803	0	0	0	0	0	0	0	0	0	0	0	0	0	0	0	0
rpS3_736__CG_2015-08_scaffold_57996_1__Archaea_Euryarchaeota_Methanomicrobia_unclassified_Methanomicrobia_Candidatus_Methanomassiliicoccus_intestinalis_Issoire_Mx1__61.7	0	0	0	0	0	0	0	0.000398027	0	0	0	0	0	0	0	0	0	0	0	0	0	0	0	0	0	0	0
rpS3_637__CG_2015-20scaffold_118601_1__Bacteria_OP11_uncultured_DG_75__64.5	0	0	0	0	0	0	0	0	0	0	0	0	0	0	0	0	0	0	0	0.0003944	0	0	0	0	0	0	0
rpS3_63__CG_2015-16scaffold_143238_2__Bacteria_Parcubacteria_OD1_Wolfebacteria_RIFCSPLOWO2_01_FULL_OD1_Wolfebacteria_38_11__63.8	0	0	0	0	0	0	0	0	0	0	0	0	0	0	0	0.000394338	0.000319551	0	0	0	0	0	0	0	0	0	0
rpS3_294__CG_2015-22scaffold_87329_1__Bacteria_Proteobacteria_Alphaproteobacteria_Rhodobacterales_Rhodobacteraceae_Octadecabacter_arcticus_238__81.4	0	0	0	0	0	0	0	0	0	0	0	0	0	0	0	0	0	0	0	0	0	0.000394016	0	0	0	0	0
rpS3_332__CG_2015-03scaffold_122374_2__Bacteria_Proteobacteria_Alphaproteobacteria_Magnetococcales_Magnetococcaceae_Magnetococcus_sp._MC_1__64.2	0	0	0.000393767	0	0	0	0	0	0	0	0	0	0	0	0	0	0	0	0	0	0	0	0	0	0	0	0
rpS3_709__CG_2015-10scaffold_14180_1__Bacteria_Zixibacteria_uncultured_DG_27__69.4	0	0	0	0	0	0	0	0	0	0.000392446	0	0	0	0	0	0	0	0	0	0	0	0	0	0	0	0	0
rpS3_795__CG_2015-20scaffold_80811_1__Bacteria_Proteobacteria_deltaepsilon_subdivisions_Deltaproteobacteria_Desulfobacterales_Desulfobacteraceae_Candidatus_Magnetoglobus_multicellularis_Araruama__75.5	0	0	0	0	0	0	0	0	0	0	0	0	0	0	0	0	0	0	0	0.000390696	0	0	0	0	0	0	0
rpS3_541__CG_2015-11scaffold_258377_2__Bacteria_Parcubacteria_OD1_CG_CPR_10_CG_CPR10_01__70.1	0	0	0	0	0	0	0	0	0	0	0.000389342	0	0	0	0	0	0	0	0	0	0	0	0	0	0	0	0
rpS3_81__CG_2015-05scaffold_74465_4__Bacteria_Lentisphaerae_RifOxyA12_full_Lentisphaerae_48_11__71.7	0	0	0	0	0.000387481	0	0	0	0	0	0	0	0	0	0	0	0	0	0	0	0	0	0	0	0	0	0
rpS3_267__CG_2015-15scaffold_129222_1__Bacteria_Microgenomates_OP11_Gottesmanbakteria_CG_Gottesman_01__92.5	0	0	0	0	0	0	0	0	0	0	0	0	0	0	0.000386937	0	0	0	0	0	0	0	0	0	0	0	0
rpS3_693__CG_2015-22scaffold_138937_1__Bacteria_OP11_uncultured_DG_75__59.9	0	0	0	0	0	0	0	0	0	0	0	0	0	0	0	0	0	0	0	0	0	0.000386077	0	0	0	0	0
rpS3_889__CG_2015-03scaffold_176803_2__Bacteria_CPR_PeregrinibacteriaPER_GWB1_PER_54_5__76.6	0	0	0.000382594	0	0	0	0	0	0	0	0	0	0	0	0	0	0	0	0	0	0	0	0	0	0	0	0
rpS3_391__CG_2015-11scaffold_106780_1__Bacteria_Proteobacteria_deltaepsilon_subdivisions_Deltaproteobacteria_Myxococcales_Cystobacterineae_Myxococcaceae_Myxococcus_xanthus_DK_1622__69.6	0	0	0	0	0	0	0	0	0	0	0.000382267	0	0	0	0	0	0	0	0	0	0	0	0	0	0	0	0
rpS3_405__CG_2015-13scaffold_85626_2__Bacteria_BacteroidetesChlorobi_group_Bacteroidetes_Bacteroidetes_Order_II._Incertae_sedis_Rhodothermaceae_Salisaeta_longa_DSM_21114__80.7	0	0	0	0	0	0	0	0	0	0	0	0	0.000380916	0	0	0	0	0	0	0	0	0	0	0	0	0	0
rpS3_239__CG_2015-16scaffold_61915_4__Bacteria_Parcubacteria_OD1_RIF-OD1-7_RBG_13_RIF_OD1_07_42_11__66.9	0	0	0	0	0	0	0	0	0	0	0	0	0	0	0	0.00016367	0	0	0	0	0	0.000376509	0	0	0	0	0
rpS3_607__CG_2015-10scaffold_82397_3__Bacteria_Microgenomates_OP11_Roizmannbacteria_RIFOXYA1_FULL_OP11_Roizmanbacteria_41_12__57.9	0	0	0	0	0	0	0	0	0	0.000373749	0	0	0	0	0	0	0	0	0	0	0	0	0	0	0	0	0
rpS3_696__CG_2015-11scaffold_312566_3__Bacteria_CPR_ParcubacteriaOD1_L1_Parcubacteria_bacterium_SCGC_AAA255_P19_SAK_001_138__66.9	0	0	0	0	0	0	0	0	0	0	0.000373122	0	0	0	0	0	0	0	0	0	0	0	0	0	0	0	0
rpS3_665__CG_2015-12scaffold_116254_2__Bacteria_WWE3_RIFCSPHIGHO2_01_FULL_WWE3_42_13__56.3	0	0	0	0	0	0	0	0	0	0	0	0.000372978	0	0	0	0	0	0	0	0	0	0	0	0	0	0	0
rpS3_862__CG_2015-21scaffold_10414_2__Bacteria_OP11_uncultured_DG_75__62.4	0	0	0	0	0	0	0	0	0	0	0	0	0	0	0	0	0	0	0	0	0.000372928	0	0	0	0	0	0
rpS3_769__CG_2015-18scaffold_72345_3__Bacteria_Parcubacteria_OD1_CG_CPR_10_CG_CPR10_01__70.8	0	0	0	0	0	0	0	0	0	0	0	0	0	0	0	0	0	0.000372822	0	0	0	0	0	0	0	0	0
rpS3_90__CG_2015-14scaffold_187256_1__Bacteria_Parcubacteria_OD1_RIF-OD1-8_RBG_13_RIF_OD1_08_37_53__81.4	0	0	0	0	0	0	0	0	0	0	0	0	0	0.000372369	0	0	0	0	0	0	0	0	0	0	0	0	0
rpS3_296__CG_2015-13scaffold_71171_3__Bacteria_Omnitrophica_CG_Omnitr_04__94.8	0	0	0	0	0	0	0	0	0	0	0.000331143	0	0.000372033	0.000275312	0	0.000198279	0	0	0.000253308	0	0	0	0	0	0	0	0
rpS3_533__CG_2015-10scaffold_180373_1__Bacteria_Proteobacteria_deltaepsilon_subdivisions_Deltaproteobacteria_Syntrophobacterales_Syntrophaceae_Smithella_sp._F21__78.9	0	0	0	0	0	0	0	0	0	0.000370255	0	0	0	0	0	0	0	0	0	0	0	0	0	0	0	0	0
rpS3_236__CG_2015-05scaffold_146158_1__Bacteria_Parcubacteria_OD1_RIF-OD1-11_RIFCSPLOWO2_12_FULL_RIF_OD1_11_47_20__62.4	0	0	0	0	0.0003676	0	0	0	0	0	0	0	0	0	0	0	0	0	0	0	0	0	0	0	0	0	0
rpS3_28__CG_2015-0102_scaffold_119812_1__Bacteria_BacteroidetesChlorobi_group_Bacteroidetes_Flavobacteriia_Flavobacteriales_Flavobacteriaceae_Zobellia_uliginosa_MAR_2009_138__92.9	0	0	0	0	0	0	0	0	0	0	0	0	0	0	0	0	0	0	0	0	0	0	0	0	0	0	0.000367287
rpS3_785__CG_2015-22scaffold_172312_3__Bacteria_OP11_uncultured_DG_75__54.7	0	0	0	0	0	0	0	0	0	0	0	0	0	0	0	0	0	0	0	0	0	0.000366759	0	0	0	0	0
rpS3_34__CG_2015-12scaffold_73206_2__Bacteria_Lentisphaerae_RIFOXYB12_FULL_Lentisphaerae_65_16__78.1	0	0	0	0	0	0	0	0	0	0	0	0.000365325	0	0	0	0	0	0	0	0	0	0	0	0	0	0	0
rpS3_870__CG_2015-12scaffold_114833_2__Bacteria_Parcubacteria_OD1_Moranbacteria_RBG_13_OD1_Moranbacteria_45_13__81.2	0	0	0	0	0	0	0	0	0	0	0	0.00036511	0	0	0	0	0	0	0	0	0	0	0	0	0	0	0
rpS3_900__CG_2015-25scaffold_186764_3__Bacteria_Parcubacteria_OD1_CG_CPR_10_CG_CPR10_03__63.6	0	0	0	0	0	0	0	0	0	0	0	0	0	0	0	0	0	0	0	0	0	0	0	0	0.000362792	0	0
rpS3_415__CG_2015-14scaffold_80708_4__Bacteria_Firmicutes_Clostridia_Thermoanaerobacterales_Thermoanaerobacteraceae_Moorella_group_Ammonifex_degensii_KC4__65.1	0	0	0	0	0	0	0	0	0	0	0	0	0	0.000362718	0	0	0	0	0	0	0	0	0	0	0	0	0
rpS3_427__CG_2015-03scaffold_69628_6__Bacteria_Berkelbacteria_CG_Berkel_01__100	0	0	0.000358724	0	0	0	0	0	0	0	0	0	0	0	0	0	0	0	0	0	0	0	0	0	0	0	0
rpS3_787__CG_2015-22scaffold_59832_5__Bacteria_Firmicutes_Negativicutes_Selenomonadales_Veillonellaceae_Sporolituus_thermophilus_DSM_23256__58.4	0	0	0	0	0	0	0	0	0	0	0	0	0	0	0	0	0	0	0	0	0	0.000356093	0	0	0	0	0
rpS3_435__CG_2015-04scaffold_72246_1__Bacteria_Microgenomates_OP11_Shapirobacteria_CG_Saphiro_01__91	0	0	0	0.000284458	0	0	0	0	0.000356065	0	0	0	0	0	0	0	0	0	0	0	0	0	0	0	0	0	0
rpS3_739__CG_2015-22scaffold_27643_1__Bacteria_Chloroflexi_Anaerolineae_CG_Anaero_02__99	0	0	0	0	0	0	0	0	0	0	0	0	0	0	0	0	0	0	0	0	0	0.000354999	0	0	0	0	0
rpS3_584__CG_2015-14scaffold_121434_2__Bacteria_Parcubacteria_OD1_CG_CPR_10_CG_CPR10_03__66.2	0	0	0	0	0	0	0	0	0	0	0	0	0	0.000354764	0	0	0	0	0	0	0	0	0	0	0	0	0
rpS3_717__CG_2015-04scaffold_113476_2__Bacteria_Proteobacteria_Betaproteobacteria_Burkholderiales_Comamonadaceae_Rhodoferax_CG_Rhodof_03__74.1	0	0	0	0.000353521	0	0	0	0	0	0	0	0	0	0	0	0	0	0	0	0	0	0	0	0	0	0	0
rpS3_682__CG_2015-03scaffold_112512_3__Bacteria_Proteobacteria_Gammaproteobacteria_Chromatiales_Chromatiaceae_Thioflavicoccus_mobilis_8321__56.7	0	0	0.00035342	0	0	0	0	0	0	0	0	0	0	0	0	0	0	0	0	0	0	0	0	0	0	0	0
rpS3_137__CG_2015-17scaffold_86012_4__Bacteria_CPR_SaccharibacteriaTM7_RAAC3_TM7_complete__85.8	0	0	0	0	0	0	0	0	0	0	0	0	0	0	0	0	0.000353366	0	0	0	0	0	0	0	0	0	0
rpS3_779__CG_2015-18scaffold_171755_1__Bacteria_CPR_ParcubacteriaOD1_Nomurabacteria_GWB1_OD1_37_5__68.9	0	0	0	0	0	0	0	0	0	0	0	0	0	0	0	0	0	0.000352661	0	0	0	0	0	0	0	0	0
rpS3_392__CG_2015-10scaffold_77654_1__Bacteria_Parcubacteria_OD1_GWA1_OD1_49_17__64.9	0	0	0	0	0	0	0	0	0	0.000351603	0	0	0	0	0	0	0	0	0	0	0.000346148	0	0	0	0	0	0
rpS3_44__CG_2015-18scaffold_169192_1__Archaea_Micrarchaeota_RBG_16_Micrarchaeota_49_10__59.8	0	0	0	0	0	0	0	0	0	0	0	0	0	0	0	0	0	0.000351192	0	0	0	0	0	0	0	0	0
rpS3_536__CG_2015-0102_scaffold_50421_5__Bacteria_Proteobacteria_deltaepsilon_subdivisions_Deltaproteobacteria_Desulfobacterales_Desulfobacteraceae_Desulfobacterium_anilini_DSM_4660__85.5	0	0	0	0	0	0	0	0	0	0	0	0	0	0	0	0	0	0	0	0	0	0	0	0	0	0	0.000350547
rpS3_157__CG_2015-12scaffold_69945_5__Bacteria_CPR_ParcubacteriaOD1_Uhrbacteria_GWA2_OD1_53_10__65.3	0	0	0	0	0	0	0	0	0	0	0	0.000349639	0	0	0	0	0	0	0	0	0	0	0	0	0	0	0
rpS3_213__CG_2015-23scaffold_118013_4__Bacteria_CG_CPR_15_CG_CPR15_01__95.9	0	0	0	0	0	0	0	0	0	0	0	0	0	0	0	0	0	0	0	0	0	0	0.000348857	0	0	0	0
rpS3_753__CG_2015-13scaffold_8884_1__Bacteria_Proteobacteria_Zetaproteobacteria_zeta_proteobacterium_SCGC_AB_137_I08__74.2	0	0	0	0	0	0	0	0	0	0	0	0	0.000348255	0	0	0	0	0	0	0	0	0	0	0	0	0	0
rpS3_262__CG_2015-21scaffold_82861_3__Bacteria_Ignavibacteria_CG_Ignavi_01__88.5	0	0	0	0	0	0	0	0	0	0	0	0	0	0	0	0	0	0	0	0	0.000347742	0	0	0	0	0	0
rpS3_399__CG_2015-06scaffold_49389_5__Bacteria_Elusimicrobia_CG_Elusi_03__85.4	0	0	0	0	0	0.000347347	0	0	0	0	0	0	0	0	0	0	0	0	0	0	0	0	0	0	0	0	0
rpS3_490__CG_2015-14scaffold_121259_2__Bacteria_Parcubacteria_OD1_Kuenenbacteria_CG_Kuenen_03__68.4	0	0	0	0	0	0	0	0	0	0	0	0	0	0.000347333	0	0	0	0	0	0	0	0	0	0	0	0	0
rpS3_171__CG_2015-14scaffold_48735_2__Bacteria_CPR_ParcubacteriaOD1_Uhrbacteria_GWF2_OD1_39_13__76.6	0	0	0	0	0	0	0	0	0	0	0	0	0	0.000347244	0	0	0	0	0	0	0	0	0	0	0	0	0
rpS3_909__CG_2015-25scaffold_75106_5__Bacteria_Elusimicrobia_CG_Elusi_03__99.2	0	0	0	0	0	0	0	0	0	0	0	0	0	0	0	0	0	0	0	0	0	0	0	0	0.000347186	0	0
rpS3_859__CG_2015-0102_scaffold_96324_3__Bacteria_OP11_uncultured_DG_75__61.4	0	0	0	0	0	0	0	0	0	0	0	0	0	0	0	0	0	0	0	0	0	0	0	0	0	0	0.000346498
rpS3_19__CG_2015-09scaffold_50862_2__Bacteria_Zixibacteria_uncultured_DG_27__73.5	0	0	0.000224708	0	0	0	0	0	0.000345614	0	0	0	0	0	0	0	0	0	0	0	0	0	0	0	0	0	0
rpS3_668__CG_2015-21scaffold_107873_1__Archaea_Parvarchaeota_ARMAN_Candidatus_Micrarchaeum_acidiphilum_ARMAN2__47.6	0	0	0	0	0	0	0	0	0	0	0	0	0	0	0	0	0	0	0	0	0.000345199	0	0	0	0	0	0
rpS3_264__CG_2015-05scaffold_101675_1__Bacteria_CPR2_CG_CPR17_01__97.6	0	0	0	0	0.000343946	0	0	0	0	0	0	0	0	0	0	0	0	0	0	0	0	0	0	0	0	0	0
rpS3_281__CG_2015-01scaffold_49680_4__Bacteria_WOR-2_RIFCSPLOWO2_01_FULL_WOR_2_41_12__65.5	0.00034323	0	0	0	0	0	0	0	0	0	0	0	0	0	0	0	0	0	0	0	0	0	0	0	0	0	0
rpS3_539__CG_2015-21scaffold_46328_1__Bacteria_Parcubacteria_OD1_CG_CPR_12_CG_CPR12_01__99.5	0	0	0	0	0	0	0	0	0	0	0	0	0	0	0	0	0	0	0	0	0.000343102	0	0	0	0	0	0
rpS3_278__CG_2015-18scaffold_20438_6__Bacteria_Parcubacteria_OD1_CG_CPR_02_CG_CPR02_01__100	0	0	0	0	0	0	0	0	0	0	0	0	0	0	0	0.000321644	0	0.000341262	0.000287535	0	0	0	0	0	0	0	0
rpS3_420__CG_2015-16scaffold_67611_4__Bacteria_Lentisphaerae_RIFOXYB12_FULL_Lentisphaerae_65_16__82.6	0	0	0	0	0	0	0	0	0	0	0	0	0	0	0	0.000340134	0	0	0	0	0	0	0	0	0	0	0
rpS3_910__CG_2015-14scaffold_37925_1__Bacteria_CPR_ParcubacteriaOD1_MoranbacteriaOD1_i_GWA2_OD1_39_41__90.5	0	0	0	0	0	0	0	0	0	0	0	0	0	0.000338196	0	0	0	0	0	0	0	0	0	0	0	0	0
rpS3_706__CG_2015-21scaffold_100933_3__Bacteria_Parcubacteria_OD1_CG_CPR_10_CG_CPR10_01__66.7	0	0	0	0	0	0	0	0	0	0	0	0	0	0	0	0	0	0	0	0	0.000162885	0	0	0	0.000335301	0	0
rpS3_447__CG_2015-11scaffold_130955_1__Bacteria_Parcubacteria_OD1_RIF-OD1-1_RIFOXYA2_FULL_RIF_OD1_01_38_24__60.1	0	0	0	0.000335173	0.000297046	0	0	0	0	0	0.000326815	0	0	0	0	0	0	0	0	0	0	0	0	0	0	0	0
rpS3_463__CG_2015-13scaffold_119372_2__Bacteria_Parcubacteria_OD1_Jorgensenbacteria_RIFCSPLOWO2_01_FULL_OD1_Jorgensenbacteria_45_25b__64.9	0	0	0	0	0	0	0	0	0	0	0	0	0.000333606	0	0	0	0	0	0	0	0	0	0	0	0	0	0
rpS3_451__CG_2015-19scaffold_49738_3__Bacteria_Parcubacteria_OD1_Nomurabacteria_CG_Nomura_03__82.8	0	0	0	0	0	0	0	0	0	0	0	0	0	0	0	0	0	0	0.000333278	0	0	0	0	0	0	0	0
rpS3_553__CG_2015-20scaffold_28625_2__Bacteria_Parcubacteria_OD1_RIF-OD1-7_RIFOXYB1_FULL_RIF_OD1_07_40_15__52.7	0	0	0	0	0	0	0	0	0	0	0	0	0	0	0	0	0	0	0	0.000331338	0	0	0	0	0	0	0
rpS3_179__CG_2015-01t_scaffold_105098_2__Bacteria_Parcubacteria_OD1_RIF-OD1-7_RBG_13_RIF_OD1_07_38_11__64.8	0	0	0	0	0	0	0	0	0	0	0	0	0	0	0	0	0	0	0	0	0	0	0	0	0	0.000329857	0
rpS3_429__CG_2015-13scaffold_42194_4__Bacteria_BacteroidetesChlorobi_group_Bacteroidetes_Cytophagia_Cytophagales_Cytophagaceae_Flexibacter_litoralis_Fx_l1_DSM_6794__99.6	0	0	0	0	0	0	0	0.000327187	0	0	0	0	0.000329029	0	0	0	0	0	0	0	0	0	0	0	0	0	0
rpS3_388__CG_2015-11scaffold_150444_3__Bacteria_Parcubacteria_OD1_Falkowbacteria_RIFCSPHIGHO2_01_FULL_OD1_Falkowbacteria_44_11__49.1	0	0	0	0	0	0	0	0	0	0	0.000328906	0	0	0	0	0	0	0	0	0	0	0	0	0	0	0	0
rpS3_361__CG_2015-19scaffold_17992_4__Bacteria_Parcubacteria_OD1_CG_CPR_10_CG_CPR10_01__74.9	0	0	0	0	0	0	0	0	0	0	0	0	0	0	0	0	0	0	0.000327807	0	0.000183503	0	0	0	0	0	0
rpS3_792__CG_2015-04scaffold_110131_1__Bacteria_Parcubacteria_OD1_Magasanikbacteria_CG_Magasa_02__95.7	0	0	0	0.000325968	0	0	0	0	0	0	0	0	0	0	0	0	0	0	0	0	0	0	0	0	0	0	0
rpS3_883__CG_2015-16scaffold_34401_1__Bacteria_Chloroflexi_RBG_13_Chloroflexi_51_36__74.1	0	0	0	0	0	0	0	0	0	0	0	0	0	0	0	0.000325171	0	0	0	0	0	0	0	0	0	0	0
rpS3_751__CG_2015-17scaffold_60547_4__Bacteria_Parcubacteria_OD1_RIF-OD1-6_RIFCSPLOWO2_01_FULL_RIF_OD1_06_33_9__52.3	0	0	0	0	0	0	0	0	0	0	0	0	0	0	0	0	6.44086e-05	0	0	0	0	0.000324008	0	0	0	0	0
rpS3_878__CG_2015-24scaffold_69223_1__Bacteria_Ignavibacteria_RBG_13_Ignavibacteria_36_8__81.8	0	0	0	0	0	0	0	0	0	0	0	0	0	0	0	0	0	0	0	0	0	0	0	0.000320758	0	0	0
rpS3_733__CG_2015-15scaffold_96272_2__Bacteria_BacteroidetesChlorobi_group_Bacteroidetes_Flavobacteriia_Flavobacteriales_Cryomorphaceae_Crocinitomix_catalasitica_ATCC_23190__74.9	0	0	0	0	0	0	0	0	0	0	0	0	0	0	0.000319127	0	0	0	0	0	0	0	0	0	0	0	0
rpS3_615__CG_2015-03scaffold_162740_2__Bacteria_Omnitrophica_CG_Omnitr_04__87	0	0	0.000317177	0	0	0	0	0	0	0	0	0	0	0	0	0	0	0	0	0	0	0	0	0	0	0	0
rpS3_766__CG_2015-20scaffold_13475_5__Bacteria_Proteobacteria_deltaepsilon_subdivisions_Deltaproteobacteria_Desulfobacterales_Desulfobulbaceae_Desulfurivibrio_alkaliphilus_AHT2__75.7	0	0	0	0	0	0	0	0	0	0	0	0	0	0	0	0	0	0	0	0.000316419	0	0	0	0	0	0	0
rpS3_610__CG_2015-19scaffold_30471_4__Bacteria_Proteobacteria_deltaepsilon_subdivisions_Deltaproteobacteria_Desulfuromonadales_Geobacteraceae_Geoalkalibacter_ferrihydriticus_DSM_17813__74.4	0	0	0	0	0	0	0	0	0	0	0	0	0	0	0	0	0	0	0.000316396	0	0	0	0	0	0	0	0
rpS3_112__CG_2015-22scaffold_133931_2__Bacteria_Microgenomates_OP11_RIFCSPLOWO2_01_FULL_OP11_43_14__48.3	0	0	0	0	0	0	0	0	0	0	0	0	0	0	0	0	0	0	0	0	0	0.000315625	0	0	0	0	0
rpS3_241__CG_2015-05scaffold_159188_2__Bacteria_Parcubacteria_OD1_Uhrbacteria_RIFCSPHIGHO2_12_FULL_OD1_Uhrbacteria_60_25__56.7	0	0	0	0	0.000315407	0	0	0	0	0	0	0	0	0	0	0	0	0	0	0	0	0	0	0	0	0	0
rpS3_414__CG_2015-20scaffold_24503_9__Bacteria_CPR_ParcubacteriaOD1_MoranbacteriaOD1_i_GWA2_OD1_39_41__76.4	0	0	0	0	0	0	0	0	0	0	0	0	0	0	0	0	0	0	0	0.000312893	0	0	0	0	0	0	0
rpS3_473__CG_2015-11scaffold_180889_2__Bacteria_Firmicutes_Clostridia_Clostridiales_Syntrophomonadaceae_Syntrophomonas_wolfei_Goettingen_DSM_2245B__48.6	0	0	0	0	0	0	0	0	0	0	0.000311894	0	0	0	0	0	0	0	0	0	0	0	0	0	0	0	0
rpS3_433__CG_2015-20scaffold_68112_1__Bacteria_Proteobacteria_deltaepsilon_subdivisions_Deltaproteobacteria_Desulfobacterales_Desulfobacteraceae_Desulfonema_limicola__66.7	0	0	0	0	0	0	0	0	0	0	0	0	0	0	0	0	0	0	0	0.000311862	0	0	0	0	0	0	0
rpS3_834__CG_2015-14scaffold_100201_1__Bacteria_Parcubacteria_OD1_Moranbacteria_RifOxyA12_full_OD1_Moranbacteria_44_15__71.5	0	0	0	0	0	0	0	0	0	0	0	0	0	0.000311504	0	0	0	0	0	0	0	0	0	0	0	0	0
rpS3_808__CG_2015-0102_scaffold_130947_1__Bacteria_Microgenomates_OP11_Shapirobacteria_RIFOXYA1_FULL_OP11_Shapirobacteria_39_17__71.7	0	0	0	0	0	0	0	0	0	0	0	0	0	0	0	0	0	0	0	0	0	0	0	0	0	0	0.00031124
rpS3_887__CG_2015-18scaffold_21027_2__Bacteria_Parcubacteria_OD1_Kaiserbacteria_RIFCSPLOWO2_12_FULL_OD1_Kaiserbacteria_45_26__82.2	0	0	0	0	0	0	0	0	0	0	0	0	0	0	0	0	0	0.000310478	0	0	0	0	0	0	0	0	0
rpS3_698__CG_2015-12scaffold_126170_5__Bacteria_Ignavibacteria_CG_Ignavi_02__78.6	0	0	0	0	0	0	0	0	0	0	0	0.000309528	0	0	0	0	0	0	0	0	0	0	0	0	0	0	0
rpS3_443__CG_2015-19scaffold_119739_1__Archaea_DPANN_Woesearchaeota_AR3_gwa2_scaffold_210__64.4	0	0	0	0	0	0	0	0	0	0	0	0	0	0	0	0	0	0	0.000306863	0	0	0	0	0	0	0	0
rpS3_283__CG_2015-05scaffold_71792_3__Bacteria_Proteobacteria_Alphaproteobacteria_Rhodobacterales_Rhodobacteraceae_Sediminimonas_qiaohouensis_DSM_21189__72.3	0	0	0	0	0.000304258	0	0	0	0	0	0	0	0	0	0	0	0	0	0	0	0	0	0	0	0	0	0
rpS3_161__CG_2015-15scaffold_182381_1__Archaea_DPANN_Pacearchaeota_RBG_16_Pacearchaeota_35_8__60.6	0	0	0	0	0	0	0	0	0	0	0	0	0	0	0.000302627	0	0	0	0	0	0	0	0	0	0	0	0
rpS3_450__CG_2015-0102_scaffold_141033_2__Bacteria_CPR_ParcubacteriaOD1_Azambacteria_GWE1_OD1__86.2	0	0	0	0	0	0	0	0	0	0	0	0	0	0	0	0	0	0	0	0	0	0	0	0	0	0	0.000301803
rpS3_37__CG_2015-24scaffold_47777_5__Bacteria_CG_CP02_CG_CP02_01__93.2	0	0	0	0	0	0	0	0	0	0	0	0	0	0	0	0	0	0	0	0	0	0	0	0.000298352	0	0	0
rpS3_691__CG_2015-05scaffold_144253_1__Bacteria_Parcubacteria_OD1_Magasanikbacteria_CG_Magasa_02__94.9	0	0	0	0	0.000296704	0	0	0	0	0	0	0	0	0	0	0	0	0	0	0	0	0	0	0	0	0	0
rpS3_892__CG_2015-11scaffold_66213_4__Bacteria_WWE3_RIFCSPLOWO2_01_FULL_WWE3_37_15__55	0	0	0	0	0	0	0	0	0	0	0.000296471	0	0	0	0	0	0	0	0	0	0	0	0	0	0	0	0
rpS3_444__CG_2015-10scaffold_56315_5__Bacteria_CPR_ParcubacteriaOD1_GWA2_OD1_38_27__56.7	0	0	0.000155487	0	0	0	0	0	0	0.000295935	0	0	0	0.000202749	0	0	0	0	0	0	0.000240012	0.000194767	0	0.000145785	0	0	0
rpS3_767__CG_2015-13scaffold_129255_2__Bacteria_Parcubacteria_OD1_CG_CPR_10_CG_CPR10_01__70.8	0	0	0	0	0	0	0	0	0	0	0	0	0.000295422	0	0	0	0	0	0	0	0	0	0	0	0	0	0
rpS3_597__CG_2015-18scaffold_71305_3__Archaea_DPANN_Pacearchaeota_AR1_gwc2_scaffold_2477__99.5	0	0	0	0	0	0	0	0	0	0	0	0	0	0	0	0	0	0.000248494	0.000293349	0	0	0	0	0	0	0	0
rpS3_77__CG_2015-16scaffold_63793_4__Bacteria_Parcubacteria_OD1_Falkowbacteria_CG_Falkow_03__100	0	0	0	0	0	0	0	0	0	0	0	0.000282974	0	0.000193296	0	0.00029228	0	0	0.00025672	0	0	0	0	0	0	0	0
rpS3_850__CG_2015-05scaffold_97212_2__Archaea_Euryarchaeota_Methanobacteria_Methanobacteriales_Methanothermaceae_Methanothermus_fervidus_DSM_2088_chromosome__53.9	0.000289852	0	0	0	0.000248627	0	0	0	0	0	0	0	0	0	0	0	0	0	0	0	0	0	0	0	0	0	0
rpS3_592__CG_2015-13scaffold_101668_1__Bacteria_Parcubacteria_OD1_CG_CPR_13_CG_CPR13_01__99.2	0	0	0	0	0	0	0	0	0	0	0	0	0.000289414	0	0	0	0	0	0	0	0	0	0	0	0	0	0
rpS3_866__CG_2015-11scaffold_159783_2__Bacteria_WWE3_RIFCSPHIGHO2_01_FULL_WWE3_35_17__74.2	0	0	0	0	0	0	0	0	0	0	0.000288973	0	0	0	0	0	0	0	0	0	0	0	0	0	0	0	0
rpS3_251__CG_2015-16scaffold_139745_1__Bacteria_Proteobacteria_Alphaproteobacteria_Sphingomonadales_Sphingomonadaceae_Sandarakinorhabdus_sp._AAP62__61.2	0	0	0	0	0	0	0	0	0	0	0	0	0	0	0	0.000285804	0	0	0	0	0	0	0	0	0	0	0
rpS3_256__CG_2015-25scaffold_41630_4__Bacteria_Parcubacteria_OD1_RIF-OD1-7_RBG_13_RIF_OD1_07_42_11__68.3	0	0	0	0	0	0	0	0	0	0	0	0	0	0	0	0	0	0	0	0	0	0	0	0	0.000285704	0	0
rpS3_748__CG_2015-22scaffold_107723_1__Bacteria_Parcubacteria_OD1_Falkowbacteria_CG_Falkow_03__96.9	0	0	0	0	0	0	0	0	0	0	0	0	0	0	0	0	0	0	0	0	0	0.000282164	0	0	0	0	0
rpS3_828__CG_2015-09scaffold_147459_2__Bacteria_ChlamydiaeVerrucomicrobia_group_Verrucomicrobia_Verrucomicrobiae_Verrucomicrobiales_Verrucomicrobiaceae_Rubritalea_marina_DSM_17716__78.5	0	0	0	0	0	0	0	0	0.000281398	0	0	0	0	0	0	0	0	0	0	0	0	0	0	0	0	0	0
rpS3_768__CG_2015-10scaffold_54954_3__Bacteria_Proteobacteria_deltaepsilon_subdivisions_Deltaproteobacteria_Desulfuromonadales_Geobacteraceae_Geobacter_lovleyi_SZ__78.3	0	0	0	0	0	0	0	0	0	0.000279232	0	0	0	0	0	0	0	0	0	0	0	0	0	0	0	0	0
rpS3_540__CG_2015-18scaffold_270731_3__Bacteria_Parcubacteria_OD1_CG_CPR_10_CG_CPR10_01__62.5	0	0	0	0	0	0	0	0	0	0	0	0	0	0	0	0	0	0.00027839	0	0	0	0	0	0	0	0	0
rpS3_180__CG_2015-23scaffold_57118_4__Bacteria_TA06_RIFOXYC12_FULL_TA06_54_24__61.3	0	0	0	0	0	0	0	0	0	0	0	0	0	0	0	0	0	0	0	0	0	0	0.000278078	0	0	0	0
rpS3_461__CG_2015-17scaffold_157116_2__Bacteria_BacteroidetesChlorobi_group_Bacteroidetes_Bacteroidia_Bacteroidales_Porphyromonadaceae_Coprobacter_fastidiosus_NSB1__76.8	0	0	0	0	0	0	0	0	0	0	0	0	0	0	0	0	0.000274606	0	0	0	0	0	0	0	0	0	0
rpS3_714__CG_2015-23scaffold_213523_1__Bacteria_Microgenomates_OP11_Roizmanbacteria_CG_Roizman_01__97.4	0	0	0	0	0	0	0	0	0	0	0	0	0	0	0	0	0	0	0	0	0	0	0.000270744	0	0	0	0
rpS3_855__CG_2015-01scaffold_85237_2__Bacteria_Parcubacteria_OD1_Wolfebacteria_RIFCSPLOWO2_01_FULL_OD1_Wolfebacteria_38_11__64.1	0.000270726	0	0	0	0	0	0	0	0	0	0	0	0	0	0	0	0	0	0	0	0	0	0	0	0	0	0
rpS3_220__CG_2015-06scaffold_44112_5__Bacteria_Proteobacteria_Gammaproteobacteria_Oceanospirillales_Oceanospirillaceae_Balneatrix_alpica_DSM_16621__74.1	0	0	0	0	0	0.000269614	0	0	0	0	0	0	0	0	0	0	0	0	0	0	0	0	0	0	0	0	0
rpS3_908__CG_2015-16scaffold_49176_5__Bacteria_Parcubacteria_OD1_Falkowbacteria_RIFOXYA2_FULL_OD1_Falkowbacteria_38_12__97	0	0	0	0	0	0	0	0	0	0	0	0	0	0	0	0.00026405	0	0	0	0	0	0	0	0	0	0	0
rpS3_654__CG_2015-05scaffold_48675_4__Bacteria_Microgenomates_OP11_Shapirobacteria_CG_Saphiro_01__99.1	0	0	0	0	0.0002638	0	0	0	0	0	0	0	0	0	0	0	0	0	0	0	0	0	0	0	0	0	0
rpS3_196__CG_2015-16scaffold_113879_1__Bacteria_Parcubacteria_OD1_CG_CPR_10_CG_CPR10_03__61.6	0	0	0	0	0	0	0	0	0	0	0	0	0	0	0	0.000228375	0	0	0.000260979	0	0	0	0	0	0	0	0
rpS3_688__CG_2015-09scaffold_78433_1__Bacteria_Microgenomates_OP11_Roizmannbacteria_RIFOXYB2_FULL_OP11_Roizmanbacteria_38_10__76.6	0	0	0	0	0	0	0	0	0.000257895	0	0	0	0	0	0	0	0	0	0	0	0	0	0	0	0	0	0
rpS3_890__CG_2015-02scaffold_163961_2__Bacteria_BacteroidetesChlorobi_group_Bacteroidetes_Flavobacteriia_Flavobacteriales_Cryomorphaceae_Owenweeksia_Owenweeksia_hongkongensis_DSM_17368__80.4	0	0.000257003	0	0	0	0	0	0	0	0	0	0	0	0	0	0	0	0	0	0	0	0	0	0	0	0	0
rpS3_699__CG_2015-22scaffold_137634_1__Bacteria_BacteroidetesChlorobi_group_Bacteroidetes_Cytophagia_Cytophagales_Cyclobacteriaceae_Aquiflexum_balticum_BA160_DSM_16537__77.9	0	0	0	0	0	0	0	0	0	0	0	0	0	0	0	0	0	0	0	0	0	0.000255062	0	0	0	0	0
rpS3_368__CG_2015-21scaffold_68866_1__Bacteria_CPR_ParcubacteriaOD1_MoranbacteriaOD1_i_GWA2_OD1_39_41__64.3	0	0	0	0	0	0	0	0	0	0	0	0	0	0	0	0	0	0	0	0	0.000250337	0	0	0	0	0	0
rpS3_223__CG_2015-14scaffold_176454_2__Archaea_DPANN_Woesearchaeota_AR3_gwa2_scaffold_210__57.6	0	8.48337e-05	0	0	0	0	0	0	0	0	0	0	0	0.000249563	0	0	0	0	0	0	0	0	0	0	0	0	0
rpS3_877__CG_2015-02scaffold_118997_3__Bacteria_Parcubacteria_OD1_Wolfebacteria_RIFCSPLOWO2_01_FULL_OD1_Wolfebacteria_38_11__64.6	0	0.000247037	0	0	0	0	0	0	0	0	0	0	0	0	0	0	0	0	0	0	0	0	0	0	0	0	0
rpS3_789__CG_2015-10scaffold_89250_4__Bacteria_Microgenomates_OP11_Beckwithbacteria_RBG_13_OP11_Beckwithbacteria_35_6__61.2	0	0	0	0	0	0	0	0	0	0.000245841	0	0	0	0	0	0	0	0	0	0	0	0	0	0	0	0	0
rpS3_894__CG_2015-15scaffold_89240_3__Bacteria_Parcubacteria_OD1_Moranbacteria_RIFCSPHIGHO2_01_FULL_OD1_Moranbacteria_54_31__66.7	0	0	0	0	0	0	0	0	0	0	0	0	0	0	0.000244596	0	0	0	0	0	0	0	0	0	0	0	0
rpS3_801__CG_2015-20scaffold_91430_4__Archaea_Euryarchaeota_Methanobacteria_Methanobacteriales_Methanobacteriaceae_Methanothermobacter_thermautotrophicus_Delta_H__45.9	0	0	0	0	0	0	0	0	0	0	0	0	0	0	0	0	0	0	0	0.000244563	0	0	0	0	0	0	0
rpS3_906__CG_2015-23scaffold_107944_1__Bacteria_CPR_BerkelbacteriaACD58_GWA1_Berkelbacteria_36_9_partial__46.3	0	0	0	0	0	0	0	0	0	0	0	0	0	0	0	0	0	0	0	0	0	0	0.000241676	0	0	0	0
rpS3_904__CG_2015-12scaffold_155813_4__Bacteria_Parcubacteria_OD1_CG_CPR_10_CG_CPR10_01__65.6	0	0	0	0	0	0	0	0	0	0	0	0.000240424	0	0	0	0	0	0	0	0	0	0	0	0	0	0	0
rpS3_466__CG_2015-04scaffold_163946_2__Bacteria_Proteobacteria_deltaepsilon_subdivisions_Deltaproteobacteria_Desulfobacterales_Desulfobacteraceae_Candidatus_Magnetoglobus_multicellularis_Araruama__74.5	0	0	0	0.000240214	0	0	0	0	0	0	0	0	0	0	0	0	0	0	0	0	0	0	0	0	0	0	0
rpS3_777__CG_2015-03scaffold_87208_3__Bacteria_CP_Peregrinibacteria_BJP_IG2102_PER_44_74_final__66.8	0	0	0.00023244	0	0	0	0	0	0	0	0	0	0	0	0	0	0	0	0	0	0	0	0	0	0	0	0
rpS3_589__CG_2015-21scaffold_37643_6__Bacteria_Cyanobacteria_Chroococcales_Synechocystis_sp._PCC_6308__93.7	0	0	0	0	0	0	0	0	0	0	0	0	0	0	0	0	0	0	0	0	0.000232146	0	0	0	0	0	0
rpS3_552__CG_2015-10scaffold_36366_2__Bacteria_BacteroidetesChlorobi_group_Bacteroidetes_Cytophagia_Cytophagales_Cytophagaceae_Flexibacter_litoralis_Fx_l1_DSM_6794__96.6	0	0	0	0	0	0	0	0	0	0.00023146	0	0	0	0	0	0	0	0	0	0	0	0	0	0	0	0	0
rpS3_690__CG_2015-09scaffold_52182_1__Bacteria_CPR_ParcubacteriaOD1_Falkowbacteria_GWF2_OD1_43_32__78.4	0	0	0	0	0	0	0	0	0.000228764	0	0	0	0	0	0	0	0	0	0	0	0	0	0	0	0	0	0
rpS3_902__CG_2015-12scaffold_23560_1__Bacteria_Cyanobacteria_Prochlorales_Prochlorococcaceae_Prochlorococcus_marinus_str._MIT_9301__64	0	0	0	0	0	0	0	0	0	0	0	0.000228021	0	0	0	0	0	0	0	0	0	0	0	0	0	0	0
rpS3_183__CG_2015-04scaffold_185175_1__Bacteria_Firmicutes_Negativicutes_Selenomonadales_Veillonellaceae_Sporolituus_thermophilus_DSM_23256__50.7	0	0	0	0.000227348	0	0	0	0	0	0	0	0	0	0	0	0	0	0	0	0	0	0	0	0	0	0	0
rpS3_410__CG_2015-14scaffold_159678_3__Bacteria_Spirochaetes_Spirochaetia_Spirochaetales_Spirochaetaceae_Spirochaeta_sp._L21_RPul_D2__64.1	0	0	0	0	0	0	0	0	0	0	0	0	0	0.000225113	0	0	0	0	0	0	0	0	0	0	0	0	0
rpS3_817__CG_2015-05scaffold_159572_1__Bacteria_ChlamydiaeVerrucomicrobia_group_Verrucomicrobia_Opitutae_Opitutales_Opitutaceae_Opitutus_terrae_PB90_1__94.5	0	0	0	0	0.000224835	0	0	0	0	0	0	0	0	0	0	0	0	0	0	0	0	0	0	0	0	0	0
rpS3_194__CG_2015-10scaffold_104680_2__Bacteria_Parcubacteria_OD1_CG_CPR_04_CG_CPR04_01__79.4	0	0	0	0	0	0	0	0	0	0.000222469	0	0	0	0	0	0	0	0	0	0	0	0	0	0	0	0	0
rpS3_394__CG_2015-15scaffold_35957_1__Bacteria_Nitrospirae_RBG_19FT_COMBO_Nitrospirae_55_12__70.4	0	0	0	0	0	0	0	0	0.000126709	0	0	0	0	0	0.000222022	0	0	0	0	0	0	0	0	0	0	0	0
rpS3_912__CG_2015-21scaffold_77801_4__Bacteria_Acidobacteria_RIFCSPHIGHO2_01_FULL_Acidobacteria_67_28__71.6	0	0	0	0	0	0	0	0	0	0	0	0	0	0	0	0	0	0	0	0	0.000219985	0	0	0	0	0	0
rpS3_676__CG_2015-10scaffold_39949_2__Bacteria_Parcubacteria_OD1_CG_CPR_08_CG_CPR08_01__98.4	0	0	0	0	0	0	0	0	0	0.000219969	0	0	0	0	0	0	0	0	0	0	0	0	0	0	0	0	0
rpS3_609__CG_2015-17scaffold_72990_2__Bacteria_CPR_ParcubacteriaOD1_GWA2_OD1_38_27__53.5	0	0	0	0	0	0	0	0	0	0	0	0	0	0	0	0	0.000218782	0	0	0	0	0	0	0	0	0	0
rpS3_873__CG_2015-23scaffold_50027_4__Bacteria_Proteobacteria_Zetaproteobacteria_Mariprofundales_Mariprofundaceae_Mariprofundus_ferrooxydans_M34__84.2	0	0	0	0	0	0	0	0	0	0	0	0	0	0	0	0	0	0	0	0	0	0	0.000217347	0	0	0	0
rpS3_328__CG_2015-11scaffold_99036_2__Bacteria_Microgenomates_OP11_Roizmannbacteria_RIFOXYA1_FULL_OP11_Roizmanbacteria_41_12__58.9	0	0	0	0	0	0	0	0	0	0	0.000216255	0	0	0	0	0	0	0	0	0	0	0	0	0	0	0	0
rpS3_305__CG_2015-22scaffold_44406_3__Bacteria_Proteobacteria_Betaproteobacteria_Hydrogenophilales_Hydrogenophilaceae_CG_Hydro_01__83.4	0	0	0	0	0	0	0	0	0	0	0	0	0	0	0	0	0.000176769	0	0	0	0	0.000216107	0	0	0	0	0
rpS3_497__CG_2015-21scaffold_23930_6__Bacteria_Parcubacteria_OD1_Kuenenbacteria_CG_Kuenen_03__70.1	0	0	0	0	0	0	0	0	0	0	0	0	0	0	0	0	0	0	0	0	0.000214518	0	0	0	0	0	0
rpS3_574__CG_2015-21scaffold_113257_3__Bacteria_CPR_SaccharibacteriaTM7_GWC2_TM7_44_17_complete__50.7	0	0	0	0	0	0	0	0	0	0	0	0	0	0	0	0	0	0	0	0	0.000214329	0	0	0	0	0	0
rpS3_567__CG_2015-17scaffold_196310_1__Bacteria_Parcubacteria_OD1_RIFCSPLOWO2_01_FULL_OD1_42_9__63.5	0	0	0	0	0	0	0	0	0	0	0	0	0	0	0	0	0.000210457	0	0	0	0	0	0	0	0	0	0
rpS3_852__CG_2015-20scaffold_54660_2__Bacteria_Parcubacteria_OD1_Wolfebacteria_RIFCSPLOWO2_01_FULL_OD1_Wolfebacteria_38_11__63.6	0	0	0	0	0	0	0	0	0	0	0	0	0	0	0	0	0	0	0	0.000209529	0	0	0	0	0	0	0
rpS3_854__CG_2015-20scaffold_117705_1__Bacteria_Parcubacteria_OD1_CG_CPR_10_CG_CPR10_03__99.1	0	0	0	0	0	0	0	0	0	0	0	0	0	0	0	0	0	0	0	0.000208739	0	0	0	0	0	0	0
rpS3_119__CG_2015-25scaffold_55852_5__Bacteria_RIF-IGX_RIFOXYC2_FULL_RIF_IGX_35_21__75.5	0	0	0	0	0	0	0	0	0	0	0	0	0	0	0	0	0	0	0	0	0	0	0	0	0.000208466	0	0
rpS3_791__CG_2015-22scaffold_15730_1__Archaea_DPANN_Pacearchaeota_AR6_gwa2_scaffold_10207__62.4	0	0	0	0	0	0	0	0	0	0	0	0	0	0	0	0	0	0	0	0	0	0.000207146	0	0	0	0	0
rpS3_458__CG_2015-13scaffold_122991_2__Bacteria_TM7_CG_TM7_01__73.6	0	0	0	0	0	0	0	0	0	0	0	0	0.000202332	0	0	0	0	0	0	0	0	0	0	0	0	0	0
rpS3_456__CG_2015-05scaffold_165337_1__Bacteria_Proteobacteria_deltaepsilon_subdivisions_Deltaproteobacteria_Myxococcales_Cystobacterineae_Myxococcaceae_Anaeromyxobacter_dehalogenans_2CP_C__68.8	0	0	0	0	0.000201398	0	0	0	0	0	0	0	0	0	0	0	0	0	0	0	0	0	0	0	0	0	0
rpS3_713__CG_2015-09scaffold_131302_2__Bacteria_Proteobacteria_Gammaproteobacteria_Xanthomonadales_Xanthomonadaceae_Dyella_japonica_A8__46.4	0	0	0	0	0	0	0	0	0.00019974	0	0	0	0	0	0	0	0	0	0	0	0	0	0	0	0	0	0
rpS3_727__CG_2015-01scaffold_55389_4__Bacteria_Parcubacteria_OD1_Wolfebacteria_RBG_13_OD1_Wolfebacteria_41_7__91.8	0.000199248	0	0	0	0	0	0	0	0	0	0	0	0	0	0	0	0	0	0	0	0	0	0	0	0	0	0
rpS3_537__CG_2015-21scaffold_10772_10__Bacteria_OD1_uncultured_DG_74_1__74.2	0	0	0	0	0	0	0	0	0	0	0	0	0	0	0	0	0	0	0	0	0.000198788	0	0	0	0	0	0
rpS3_272__CG_2015-17scaffold_108246_1__Archaea_DPANN_Woesearchaeota_AR3_gwa2_scaffold_210__61.2	0	0	0	0	0	0	0	0	0	0	0	0	0	0	0	0	0.000195667	0	0	0	0	0	0	0	0	0	0
rpS3_899__CG_2015-14scaffold_93814_5__Bacteria_Chloroflexi_Anaerolinea_Anaerolineales_Anaerolineaceae_CG_Anaero_03__100	0	0	0	0	0	0	0	0	0	0	0	0	0	0.000194593	0	0	0	0	0	0	0	0	0	0	0	0	0
rpS3_827__CG_2015-19scaffold_108289_2__Bacteria_Elusimicrobia_RIFOXYD2_FULL_Elusimicrobia_34_30__60.8	0	0	0	0	0	0	0	0	0	0	0	0	0	0	0	0	0	0	0.000193838	0	0	0	0	0	0	0	0
rpS3_884__CG_2015-22scaffold_96412_2__Bacteria_Parcubacteria_OD1_Wolfebacteria_RIFCSPLOWO2_01_FULL_OD1_Wolfebacteria_38_11__63.3	0	0	0	0	0	0	0	0	0	0	0	0	0	0	0	0	0	0	0	0	0	0.000193578	0	0	0	0	0
rpS3_624__CG_2015-19scaffold_105030_3__Bacteria_Parcubacteria_OD1_RIFCSPLOWO2_01_FULL_OD1_42_9__64.1	0	0	0	0	0	0	0	0	0	0	0	0	0	0	0	0	0	0	0.000192694	0	0	0	0	0	0	0	0
rpS3_530__CG_2015-05scaffold_116023_2__Bacteria_Proteobacteria_deltaepsilon_subdivisions_Deltaproteobacteria_Bdellovibrionales_Bacteriovoracaceae_Bacteriovorax_marinus_SJ__87	0	0	0	0	0.000189376	0	0	0	0	0	0	0	0	0	0	0	0	0	0	0	0	0	0	0	0	0	0
rpS3_182__CG_2015-12scaffold_164052_1__Archaea_Euryarchaeota_Methanobacteria_Methanobacteriales_Methanothermaceae_Methanothermus_fervidus_DSM_2088_chromosome__54.7	0	0	0	0	0	0	0	0	0	0	0	0.000186276	0	0	0	0	0	0	0	0	0	0	0	0	0	0	0
rpS3_653__CG_2015-22scaffold_146270_2__Bacteria_Parcubacteria_OD1_RIFCSPLOWO2_01_FULL_OD1_42_9__71.4	0	0	0	0	0	0	0	0	0	0	0	0	0	0	0	0	0	0	0	0	0	0.000185306	0	0	0	0	0
rpS3_524__CG_2015-21scaffold_96351_3__Bacteria_CPR_DojkabacteriaWS6_GWF1_WS6_35_23_partial__44.5	0	0	0	0	0	0	0	0	0	0	0	0	0	0	0	0	0	0	0	0	0.000183844	0	0	0	0	0	0
rpS3_276__CG_2015-25scaffold_72650_3__Archaea_DPANN_Pacearchaeota_RBG_13_Pacearchaeota_33_26__48.7	0	0	0	0	0	0	0	0	0	0	0	0	0	0	0	0	0	0	0	0	0	0	0	0	0.000182796	0	0
rpS3_671__CG_2015-17scaffold_80912_4__Bacteria_BacteroidetesChlorobi_group_Bacteroidetes_Cytophagia_Cytophagales_Cytophagaceae_Flexibacter_litoralis_Fx_l1_DSM_6794__89.8	0	0	0	0	0	0	0	0	0	0	0	0	0	0	0	0	0.000177528	0	0	0	0	0	0	0	0	0	0
rpS3_511__CG_2015-0102_scaffold_135282_2__Bacteria_CPR_ParcubacteriaOD1_GWA2_OD1_38_27__52.6	0	0	0	0	0	0	0	0	0	0	0	0	0	0	0	0	0	0	0	0	0	0	0	0	0	0	0.000172143
rpS3_263__CG_2015-25scaffold_81389_1__Bacteria_Parcubacteria_OD1_CG_CPR_02_CG_CPR02_01__100	0	0	0	0	0	0	0	0	0	0	0	0	0	0	0	0	0	0	0	0	0	0	0	0	0.000170736	0	0
rpS3_487__CG_2015-0102_scaffold_149068_2__Bacteria_CPR_MicrogenomatesOP11_Pacebacteria_GWB1_OP11_rel_47_8__66.7	0	0	0	0	0	0	0	0	0	0	0	0	0	0	0	0	0	0	0	0	0	0	0	0	0	0	0.000160807
rpS3_907__CG_2015-10scaffold_157841_4__Bacteria_Chlamydiae_Chlamydiia_RIFCSPLOWO2_02_FULL_Chlamydiae_45_22__87.8	0	0	0	0	0	0	0	0	0	0.00015884	0	0	0	0	0	0	0	0	0	0	0	0	0	0	0	0	0
rpS3_646__CG_2015-16scaffold_410735_1__Bacteria_Parcubacteria_OD1_CG_CPR_10_CG_CPR10_01__66.1	0	0	0	0	0	0	0	0	0	0	0	0	0	0	0	0.000150829	0	0	0	0	0	0	0	0	0	0	0
rpS3_824__CG_2015-11scaffold_189413_1__Bacteria_Parcubacteria_OD1_Kaiserbacteria_RIFCSPLOWO2_12_FULL_OD1_Kaiserbacteria_45_26__79	0	0	0	0	0	0	0	0	0	0	0.000146891	0	0	0	0	0	0	0	0	0	0	0	0	0	0	0	0
rpS3_629__CG_2015-05scaffold_148489_2__Bacteria_CPR_ParcubacteriaOD1_GWC2_OD1_40_10__70.3	0	0	0	0	0.000146677	0	0	0	0	0	0	0	0	0	0	0	0	0	0	0	0	0	0	0	0	0	0
rpS3_770__CG_2015-11scaffold_137776_1__Bacteria_BacteroidetesChlorobi_group_Bacteroidetes_Flavobacteriia_Flavobacteriales_Cryomorphaceae_Crocinitomix_catalasitica_ATCC_23190__73.5	0	0	0	0	0	0	0	0	0	0	0.000146257	0	0	0	0	0	0	0	0	0	0	0	0	0	0	0	0
rpS3_847__CG_2015-23scaffold_132459_2__Bacteria_Parcubacteria_OD1_CG_CPR_03_CG_CPR03_01__76.5	0	0	0	0	0	0	0	0	0	0	0	0	0	0	0	0	0	0	0	0	0	0	0.000129208	0	0	0	0
rpS3_684__CG_2015-15scaffold_71667_1__Bacteria_Parcubacteria_OD1_Falkowbacteria_CG_Falkow_03__97.3	0	0	0	0	0	0	0	0	0	0	0	0	0	0	0.000126764	0	0	0	0	0	0	0	0	0	0	0	0
rpS3_221__CG_2015-12scaffold_148083_3__Bacteria_Parcubacteria_OD1_RIF-OD1-7_RBG_13_RIF_OD1_07_36_15__58	0	0	0	0	0	0	0	0	0	0	0	0.000123027	0	0	0	0	0	0	0	0	0	0	0	0	0	0	0
rpS3_452__CG_2015-01scaffold_82922_3__Bacteria_Parcubacteria_OD1_Nomurabacteria_CG_Nomura_03__84	0.000119355	0	0	0	0	0	0	0	0	0	0	0	0	0	0	0	0	0	0	0	0	0	0	0	0	0	0
rpS3_207__CG_2015-15scaffold_283739_2__Bacteria_Parcubacteria_OD1_CG_CPR_10_CG_CPR10_01__58.1	0	0	0	0	0	0	0	0	0	0	0	0	0	0	0.000114946	0	0	0	0	0	0	0	0	0	0	0	0
rpS3_879__CG_2015-15scaffold_110716_2__Bacteria_Verrucomicrobia_CG_Verruco_01__79.7	0	0	0	0	0	0	0	0	0	0	0	0	0	0	0.000102787	0	0	0	0	0	0	0	0	0	0	0	0
rpS3_786__CG_2015-19scaffold_97985_3__Bacteria_Parcubacteria_OD1_Kaiserbacteria_RIFCSPLOWO2_12_FULL_OD1_Kaiserbacteria_45_26__82.7	0	0	0	0	0	0	0	0	0	0	0	0	0	0	0	0	0	0	9.58594e-05	0	0	0	0	0	0	0	0
rpS3_84__CG_2015-15scaffold_149747_2__Bacteria_CPR_CPR1_GWA2_CPR1_42_17__51.7	0	0	0	0	0	0	0	0	0	0	0	0	0	0	6.34298e-05	0	0	0	0	0	0	0	0	0	0	0	0
